# Supplementary material for: Identification and functional analysis of m6A in the mammary gland tissues of dairy goats at the early and peak lactation stages
Source: Front Cell Dev Biol. 2022 Oct 18;10:945202. doi: 10.3389/fcell.2022.945202 (PMC9623301; doi:10.3389/fcell.2022.945202)
Supplement: Supplementary file 1 [file Table2.XLSX]

## Sheet: Sheet1
Table S2. GO annotation results for differentially m6A-methylated genes
GO ID (level1)	GO Term (level1)	GO ID (level2)	GO Term (level2)	number_of_E-vs-P (All)	Genes_of_E-vs-P
GO:0008150	Biological Process	GO:0008152	metabolic process	315	ncbi_100860906(NR1H3),ncbi_100860963(DAD1),ncbi_100860985(ZKSCAN8),ncbi_100861007(CDC5L),ncbi_100861023(RBM17),ncbi_100861066(ERLIN1),ncbi_100861072(CNNM2),ncbi_100861103(OXSM),ncbi_100861126(RBM4),ncbi_100861165(IGF1R),ncbi_100861238(HSPD1),ncbi_100861304(CAST),ncbi_100861324(GTF2H4),ncbi_100861366(KAT5),ncbi_102168286(TBC1D10A),ncbi_102168397(THOC7),ncbi_102168405(DCLRE1B),ncbi_102168426(SCAF11…
GO:0008150	Biological Process	GO:0032502	developmental process	146	ncbi_100860963(DAD1),ncbi_100861126(RBM4),ncbi_100861165(IGF1R),ncbi_100861238(HSPD1),ncbi_102168286(TBC1D10A),ncbi_102168441(CACNA1A),ncbi_102168557(RDX),ncbi_102168996(INSR),ncbi_102169101(TMOD1),ncbi_102169629(OSBPL11),ncbi_102169790(LGI4),ncbi_102169792(CRYBA1),ncbi_102169950(PAQR3),ncbi_102170148(PLN),ncbi_102170209(SLC9A6),ncbi_102170255(SPEN),ncbi_102170303(TULP3),ncbi_102170445(TEAD1),ncb…
GO:0008150	Biological Process	GO:0048518	positive regulation of biological process	90	ncbi_100860844(TLR5),ncbi_100860884(IL16),ncbi_100861126(RBM4),ncbi_100861165(IGF1R),ncbi_100861238(HSPD1),ncbi_100861366(KAT5),ncbi_102168996(INSR),ncbi_102169629(OSBPL11),ncbi_102169900(WRAP53),ncbi_102170194(NEDD4L),ncbi_102170255(SPEN),ncbi_102170445(TEAD1),ncbi_102170514(PLAA),ncbi_102170760(FADD),ncbi_102170774(TICAM1),ncbi_102170884(PRKCQ),ncbi_102170999(HAS3),ncbi_102171522(FOSL2),ncbi_10…
GO:0008150	Biological Process	GO:0099531	presynaptic process involved in synaptic transmission	3	ncbi_102168441(CACNA1A),ncbi_102173902(DTNBP1),ncbi_102183001(NF1)
GO:0008150	Biological Process	GO:0071840	cellular component organization or biogenesis	141	ncbi_100861126(RBM4),ncbi_100861165(IGF1R),ncbi_100861324(GTF2H4),ncbi_100861366(KAT5),ncbi_102168286(TBC1D10A),ncbi_102168405(DCLRE1B),ncbi_102168441(CACNA1A),ncbi_102168557(RDX),ncbi_102168683(EPS15),ncbi_102168722(ARHGAP26),ncbi_102168897(SNU13),ncbi_102168996(INSR),ncbi_102169101(TMOD1),ncbi_102169344(RUVBL1),ncbi_102169510(TUBD1),ncbi_102169900(WRAP53),ncbi_102169928(PRKAB2),ncbi_102169950(P…
GO:0008150	Biological Process	GO:0048519	negative regulation of biological process	82	ncbi_100860906(NR1H3),ncbi_100861126(RBM4),ncbi_100861165(IGF1R),ncbi_100861304(CAST),ncbi_100861366(KAT5),ncbi_102168441(CACNA1A),ncbi_102169101(TMOD1),ncbi_102169950(PAQR3),ncbi_102170148(PLN),ncbi_102170194(NEDD4L),ncbi_102170303(TULP3),ncbi_102170731(TLK2),ncbi_102170760(FADD),ncbi_102170884(PRKCQ),ncbi_102170945(PCBP2),ncbi_102171243(TLE4),ncbi_102171430(NDRG2),ncbi_102171742(TRAF3),ncbi_102…
GO:0008150	Biological Process	GO:0044848	biological phase	5	ncbi_102173916(LOC102173916),ncbi_102175140(MCM4),ncbi_102181532(PAFAH1B1),ncbi_102184096(PSMA4),ncbi_102186449(PSMA5)
GO:0008150	Biological Process	GO:0001906	cell killing	4	ncbi_102170760(FADD),ncbi_102177433(CEBPG),ncbi_102185184(RIPK3),ncbi_102187771(F2RL1)
GO:0008150	Biological Process	GO:0009987	cellular process	384	ncbi_100860844(TLR5),ncbi_100860884(IL16),ncbi_100860906(NR1H3),ncbi_100860963(DAD1),ncbi_100860985(ZKSCAN8),ncbi_100861007(CDC5L),ncbi_100861023(RBM17),ncbi_100861066(ERLIN1),ncbi_100861103(OXSM),ncbi_100861126(RBM4),ncbi_100861165(IGF1R),ncbi_100861238(HSPD1),ncbi_100861304(CAST),ncbi_100861324(GTF2H4),ncbi_100861366(KAT5),ncbi_102168286(TBC1D10A),ncbi_102168397(THOC7),ncbi_102168405(DCLRE1B),n…
GO:0008150	Biological Process	GO:0051179	localization	138	ncbi_100860884(IL16),ncbi_100860906(NR1H3),ncbi_100861072(CNNM2),ncbi_100861126(RBM4),ncbi_100861165(IGF1R),ncbi_102168286(TBC1D10A),ncbi_102168397(THOC7),ncbi_102168441(CACNA1A),ncbi_102168557(RDX),ncbi_102168683(EPS15),ncbi_102168996(INSR),ncbi_102169483(ATP6V1E2),ncbi_102169629(OSBPL11),ncbi_102169763(TIMM9),ncbi_102169928(PRKAB2),ncbi_102169950(PAQR3),ncbi_102170148(PLN),ncbi_102170194(NEDD4L…
GO:0008150	Biological Process	GO:0002376	immune system process	50	ncbi_100860844(TLR5),ncbi_100860884(IL16),ncbi_100860906(NR1H3),ncbi_100861165(IGF1R),ncbi_100861238(HSPD1),ncbi_102170760(FADD),ncbi_102170774(TICAM1),ncbi_102170884(PRKCQ),ncbi_102170945(PCBP2),ncbi_102171037(RBFOX2),ncbi_102171742(TRAF3),ncbi_102172004(ZBTB32),ncbi_102173438(RAC1),ncbi_102173474(MSH6),ncbi_102173888(CHD2),ncbi_102174516(AZI2),ncbi_102174643(RHOH),ncbi_102175063(PMAIP1),ncbi_10…
GO:0008150	Biological Process	GO:0040011	locomotion	41	ncbi_100860884(IL16),ncbi_100861165(IGF1R),ncbi_102168996(INSR),ncbi_102170760(FADD),ncbi_102170884(PRKCQ),ncbi_102171037(RBFOX2),ncbi_102172952(LOC102172952),ncbi_102173331(SMURF2),ncbi_102173438(RAC1),ncbi_102173817(PRCP),ncbi_102174116(NR2F1),ncbi_102174862(SRGAP2),ncbi_102175021(FGFR1OP),ncbi_102175861(SEMA4C),ncbi_102176143(PEX2),ncbi_102179566(FUCA2),ncbi_102179748(OPHN1),ncbi_102180699(CXA…
GO:0008150	Biological Process	GO:0065007	biological regulation	284	ncbi_100860844(TLR5),ncbi_100860884(IL16),ncbi_100860906(NR1H3),ncbi_100860963(DAD1),ncbi_100861007(CDC5L),ncbi_100861126(RBM4),ncbi_100861165(IGF1R),ncbi_100861238(HSPD1),ncbi_100861304(CAST),ncbi_100861366(KAT5),ncbi_102168286(TBC1D10A),ncbi_102168405(DCLRE1B),ncbi_102168441(CACNA1A),ncbi_102168569(ZNF180),ncbi_102168722(ARHGAP26),ncbi_102168996(INSR),ncbi_102169022(TNFRSF19),ncbi_102169101(TMO…
GO:0008150	Biological Process	GO:0050789	regulation of biological process	271	ncbi_100860844(TLR5),ncbi_100860884(IL16),ncbi_100860906(NR1H3),ncbi_100860963(DAD1),ncbi_100861007(CDC5L),ncbi_100861126(RBM4),ncbi_100861165(IGF1R),ncbi_100861238(HSPD1),ncbi_100861304(CAST),ncbi_100861366(KAT5),ncbi_102168286(TBC1D10A),ncbi_102168441(CACNA1A),ncbi_102168569(ZNF180),ncbi_102168722(ARHGAP26),ncbi_102168996(INSR),ncbi_102169022(TNFRSF19),ncbi_102169101(TMOD1),ncbi_102169222(GDPGP…
GO:0008150	Biological Process	GO:0040007	growth	23	ncbi_100861366(KAT5),ncbi_102168441(CACNA1A),ncbi_102168996(INSR),ncbi_102169344(RUVBL1),ncbi_102170209(SLC9A6),ncbi_102170884(PRKCQ),ncbi_102171878(MAP7),ncbi_102175021(FGFR1OP),ncbi_102176275(ACVR2B),ncbi_102176694(ZFP36L1),ncbi_102179582(HLX),ncbi_102181532(PAFAH1B1),ncbi_102182886(MKKS),ncbi_102183978(CCM2L),ncbi_102184542(SIK3),ncbi_102185634(YEATS4),ncbi_102186802(AK6),ncbi_102188857(SEMA4D…
GO:0008150	Biological Process	GO:0098754	detoxification	1	ncbi_102182855(TXNRD1)
GO:0008150	Biological Process	GO:0007610	behavior	16	ncbi_100860884(IL16),ncbi_102168441(CACNA1A),ncbi_102169101(TMOD1),ncbi_102169790(LGI4),ncbi_102171308(SHANK2),ncbi_102173438(RAC1),ncbi_102173992(LOC102173992),ncbi_102177957(HIPK2),ncbi_102180871(GIT2),ncbi_102181532(PAFAH1B1),ncbi_102183001(NF1),ncbi_102183467(EPHA4),ncbi_102186338(THRA),ncbi_102187771(F2RL1),ncbi_102191756(TAL1),ncbi_106502271(CRTC1)
GO:0008150	Biological Process	GO:0044699	single-organism process	340	ncbi_100860844(TLR5),ncbi_100860884(IL16),ncbi_100860906(NR1H3),ncbi_100860963(DAD1),ncbi_100861007(CDC5L),ncbi_100861072(CNNM2),ncbi_100861103(OXSM),ncbi_100861126(RBM4),ncbi_100861165(IGF1R),ncbi_100861238(HSPD1),ncbi_100861304(CAST),ncbi_100861324(GTF2H4),ncbi_100861366(KAT5),ncbi_102168286(TBC1D10A),ncbi_102168397(THOC7),ncbi_102168405(DCLRE1B),ncbi_102168441(CACNA1A),ncbi_102168557(RDX),ncbi…
GO:0008150	Biological Process	GO:0051704	multi-organism process	36	ncbi_100860844(TLR5),ncbi_100860906(NR1H3),ncbi_100861366(KAT5),ncbi_102168897(SNU13),ncbi_102168996(INSR),ncbi_102169344(RUVBL1),ncbi_102170774(TICAM1),ncbi_102171308(SHANK2),ncbi_102171364(LIMK2),ncbi_102171522(FOSL2),ncbi_102171878(MAP7),ncbi_102173438(RAC1),ncbi_102174379(PALM3),ncbi_102174947(ROMO1),ncbi_102176826(NR1D1),ncbi_102177162(ATP6V1G1),ncbi_102179566(FUCA2),ncbi_102181564(HERC4),nc…
GO:0008150	Biological Process	GO:0022610	biological adhesion	26	ncbi_100861238(HSPD1),ncbi_102170760(FADD),ncbi_102170884(PRKCQ),ncbi_102171934(FBLN2),ncbi_102172004(ZBTB32),ncbi_102172853(COL16A1),ncbi_102173438(RAC1),ncbi_102173493(CDH11),ncbi_102176334(RAPGEF1),ncbi_102176694(ZFP36L1),ncbi_102176887(CD276),ncbi_102178216(LIMS2),ncbi_102178363(SMOC1),ncbi_102180699(CXADR),ncbi_102180910(ITGAX),ncbi_102181781(EZR),ncbi_102182044(FLRT2),ncbi_102183001(NF1),nc…
GO:0008150	Biological Process	GO:0032501	multicellular organismal process	147	ncbi_100860844(TLR5),ncbi_100860963(DAD1),ncbi_100861165(IGF1R),ncbi_100861238(HSPD1),ncbi_100861366(KAT5),ncbi_102168441(CACNA1A),ncbi_102168996(INSR),ncbi_102169101(TMOD1),ncbi_102169344(RUVBL1),ncbi_102169763(TIMM9),ncbi_102169790(LGI4),ncbi_102169792(CRYBA1),ncbi_102169950(PAQR3),ncbi_102170148(PLN),ncbi_102170209(SLC9A6),ncbi_102170303(TULP3),ncbi_102170445(TEAD1),ncbi_102170760(FADD),ncbi_1…
GO:0008150	Biological Process	GO:0050896	response to stimulus	175	ncbi_100860844(TLR5),ncbi_100860884(IL16),ncbi_100860906(NR1H3),ncbi_100860963(DAD1),ncbi_100861007(CDC5L),ncbi_100861126(RBM4),ncbi_100861165(IGF1R),ncbi_100861238(HSPD1),ncbi_100861324(GTF2H4),ncbi_100861366(KAT5),ncbi_102168405(DCLRE1B),ncbi_102168441(CACNA1A),ncbi_102168996(INSR),ncbi_102169022(TNFRSF19),ncbi_102169344(RUVBL1),ncbi_102169557(ADCY6),ncbi_102169928(PRKAB2),ncbi_102169950(PAQR3)…
GO:0008150	Biological Process	GO:0023052	signaling	121	ncbi_100860844(TLR5),ncbi_100860906(NR1H3),ncbi_100861007(CDC5L),ncbi_100861126(RBM4),ncbi_100861165(IGF1R),ncbi_100861238(HSPD1),ncbi_100861366(KAT5),ncbi_102168441(CACNA1A),ncbi_102168996(INSR),ncbi_102169022(TNFRSF19),ncbi_102169557(ADCY6),ncbi_102169928(PRKAB2),ncbi_102169950(PAQR3),ncbi_102170148(PLN),ncbi_102170209(SLC9A6),ncbi_102170303(TULP3),ncbi_102170445(TEAD1),ncbi_102170731(TLK2),ncb…
GO:0008150	Biological Process	GO:0048511	rhythmic process	2	ncbi_102176826(NR1D1),ncbi_102185881(ID3)
GO:0008150	Biological Process	GO:0022414	reproductive process	18	ncbi_100861165(IGF1R),ncbi_102168897(SNU13),ncbi_102168996(INSR),ncbi_102169344(RUVBL1),ncbi_102170790(FEM1B),ncbi_102171364(LIMK2),ncbi_102171522(FOSL2),ncbi_102171878(MAP7),ncbi_102181532(PAFAH1B1),ncbi_102181564(HERC4),ncbi_102182886(MKKS),ncbi_102183184(NR2F2),ncbi_102186338(THRA),ncbi_102187232(SRD5A2),ncbi_102189068(DLX3),ncbi_106502806(LOC106502806),ncbi_108634247(ASCL2),ncbi_108634345(LOC…
GO:0008150	Biological Process	GO:0000003	reproduction	18	ncbi_100861165(IGF1R),ncbi_102168897(SNU13),ncbi_102168996(INSR),ncbi_102169344(RUVBL1),ncbi_102170790(FEM1B),ncbi_102171364(LIMK2),ncbi_102171522(FOSL2),ncbi_102171878(MAP7),ncbi_102181532(PAFAH1B1),ncbi_102181564(HERC4),ncbi_102182886(MKKS),ncbi_102183184(NR2F2),ncbi_102186338(THRA),ncbi_102187232(SRD5A2),ncbi_102189068(DLX3),ncbi_106502806(LOC106502806),ncbi_108634247(ASCL2),ncbi_108634345(LOC…
GO:0003674	Molecular Function	GO:0005488	binding	341	ncbi_100860844(TLR5),ncbi_100860906(NR1H3),ncbi_100860985(ZKSCAN8),ncbi_100860986(ZNF322),ncbi_100861007(CDC5L),ncbi_100861023(RBM17),ncbi_100861126(RBM4),ncbi_100861165(IGF1R),ncbi_100861238(HSPD1),ncbi_100861304(CAST),ncbi_100861366(KAT5),ncbi_102168286(TBC1D10A),ncbi_102168397(THOC7),ncbi_102168426(SCAF11),ncbi_102168441(CACNA1A),ncbi_102168557(RDX),ncbi_102168569(ZNF180),ncbi_102168683(EPS15)…
GO:0003674	Molecular Function	GO:0000988	transcription factor activity, protein binding	22	ncbi_100861126(RBM4),ncbi_100861366(KAT5),ncbi_102170255(SPEN),ncbi_102171037(RBFOX2),ncbi_102171243(TLE4),ncbi_102172004(ZBTB32),ncbi_102172067(MEIS2),ncbi_102173484(COPS5),ncbi_102174116(NR2F1),ncbi_102177032(AEBP1),ncbi_102177957(HIPK2),ncbi_102179481(EID1),ncbi_102181734(MED18),ncbi_102183184(NR2F2),ncbi_102185881(ID3),ncbi_102186802(AK6),ncbi_102186834(CCAR1),ncbi_102186847(MKL1),ncbi_102186…
GO:0003674	Molecular Function	GO:0001071	nucleic acid binding transcription factor activity	29	ncbi_100860906(NR1H3),ncbi_102170255(SPEN),ncbi_102170445(TEAD1),ncbi_102171243(TLE4),ncbi_102171522(FOSL2),ncbi_102172067(MEIS2),ncbi_102174116(NR2F1),ncbi_102175820(TGIF1),ncbi_102176826(NR1D1),ncbi_102177032(AEBP1),ncbi_102177433(CEBPG),ncbi_102177570(LOC102177570),ncbi_102179699(GAS7),ncbi_102179828(ZNF263),ncbi_102181256(ZNF174),ncbi_102183184(NR2F2),ncbi_102184202(PKNOX1),ncbi_102185075(RBP…
GO:0003674	Molecular Function	GO:0003824	catalytic activity	168	ncbi_100860963(DAD1),ncbi_100861072(CNNM2),ncbi_100861103(OXSM),ncbi_100861165(IGF1R),ncbi_100861324(GTF2H4),ncbi_100861366(KAT5),ncbi_102168405(DCLRE1B),ncbi_102168846(B3GNT4),ncbi_102168996(INSR),ncbi_102169144(DHDDS),ncbi_102169222(GDPGP1),ncbi_102169344(RUVBL1),ncbi_102169483(ATP6V1E2),ncbi_102169493(PTDSS1),ncbi_102169510(TUBD1),ncbi_102169557(ADCY6),ncbi_102169928(PRKAB2),ncbi_102170194(NED…
GO:0003674	Molecular Function	GO:0098772	molecular function regulator	24	ncbi_100861304(CAST),ncbi_102168286(TBC1D10A),ncbi_102170148(PLN),ncbi_102170194(NEDD4L),ncbi_102170514(PLAA),ncbi_102170622(ARFGAP2),ncbi_102172345(DNAJB1),ncbi_102173992(LOC102173992),ncbi_102174643(RHOH),ncbi_102174862(SRGAP2),ncbi_102175021(FGFR1OP),ncbi_102176334(RAPGEF1),ncbi_102176590(A2ML1),ncbi_102179481(EID1),ncbi_102179748(OPHN1),ncbi_102181952(PPP2R2A),ncbi_102182753(PRKG1),ncbi_10218…
GO:0003674	Molecular Function	GO:0005215	transporter activity	27	ncbi_102168441(CACNA1A),ncbi_102169483(ATP6V1E2),ncbi_102170209(SLC9A6),ncbi_102170417(LOC102170417),ncbi_102170492(ANO1),ncbi_102172803(SLC5A5),ncbi_102174352(SLC30A7),ncbi_102176989(SLC15A4),ncbi_102177162(ATP6V1G1),ncbi_102177522(VLDLR),ncbi_102177770(ABCC1),ncbi_102178125(SLC22A23),ncbi_102178229(PIEZO2),ncbi_102178379(LOC102178379),ncbi_102179946(SLC28A3),ncbi_102180702(SEC62),ncbi_102182522…
GO:0003674	Molecular Function	GO:0005198	structural molecule activity	5	ncbi_102169510(TUBD1),ncbi_102169792(CRYBA1),ncbi_102172952(LOC102172952),ncbi_102181273(AHNAK),ncbi_102185634(YEATS4)
GO:0003674	Molecular Function	GO:0004871	signal transducer activity	29	ncbi_100860844(TLR5),ncbi_100860906(NR1H3),ncbi_100861165(IGF1R),ncbi_102168996(INSR),ncbi_102172768(LOC102172768),ncbi_102174116(NR2F1),ncbi_102174723(MAP3K12),ncbi_102176275(ACVR2B),ncbi_102176826(NR1D1),ncbi_102177057(GPR157),ncbi_102177522(VLDLR),ncbi_102177769(ADORA3),ncbi_102182316(GPR65),ncbi_102182522(DISP1),ncbi_102183184(NR2F2),ncbi_102183467(EPHA4),ncbi_102183611(LPAR6),ncbi_102184003(…
GO:0003674	Molecular Function	GO:0060089	molecular transducer activity	34	ncbi_100860844(TLR5),ncbi_100860906(NR1H3),ncbi_100861165(IGF1R),ncbi_102168996(INSR),ncbi_102170774(TICAM1),ncbi_102172768(LOC102172768),ncbi_102174116(NR2F1),ncbi_102174245(GPRC5C),ncbi_102175206(CRKL),ncbi_102175861(SEMA4C),ncbi_102176260(MMD),ncbi_102176275(ACVR2B),ncbi_102176826(NR1D1),ncbi_102177057(GPR157),ncbi_102177522(VLDLR),ncbi_102177769(ADORA3),ncbi_102181186(MET),ncbi_102182316(GPR6…
GO:0005575	Cellular Component	GO:0043226	organelle	340	ncbi_100860884(IL16),ncbi_100860906(NR1H3),ncbi_100860963(DAD1),ncbi_100861007(CDC5L),ncbi_100861023(RBM17),ncbi_100861066(ERLIN1),ncbi_100861103(OXSM),ncbi_100861126(RBM4),ncbi_100861165(IGF1R),ncbi_100861238(HSPD1),ncbi_100861324(GTF2H4),ncbi_100861366(KAT5),ncbi_102168286(TBC1D10A),ncbi_102168397(THOC7),ncbi_102168405(DCLRE1B),ncbi_102168426(SCAF11),ncbi_102168441(CACNA1A),ncbi_102168557(RDX),…
GO:0005575	Cellular Component	GO:0005623	cell	369	ncbi_100860884(IL16),ncbi_100860906(NR1H3),ncbi_100860963(DAD1),ncbi_100860985(ZKSCAN8),ncbi_100861007(CDC5L),ncbi_100861023(RBM17),ncbi_100861066(ERLIN1),ncbi_100861072(CNNM2),ncbi_100861103(OXSM),ncbi_100861126(RBM4),ncbi_100861165(IGF1R),ncbi_100861238(HSPD1),ncbi_100861304(CAST),ncbi_100861324(GTF2H4),ncbi_100861366(KAT5),ncbi_102168286(TBC1D10A),ncbi_102168397(THOC7),ncbi_102168405(DCLRE1B),…
GO:0005575	Cellular Component	GO:0044464	cell part	369	ncbi_100860884(IL16),ncbi_100860906(NR1H3),ncbi_100860963(DAD1),ncbi_100860985(ZKSCAN8),ncbi_100861007(CDC5L),ncbi_100861023(RBM17),ncbi_100861066(ERLIN1),ncbi_100861072(CNNM2),ncbi_100861103(OXSM),ncbi_100861126(RBM4),ncbi_100861165(IGF1R),ncbi_100861238(HSPD1),ncbi_100861304(CAST),ncbi_100861324(GTF2H4),ncbi_100861366(KAT5),ncbi_102168286(TBC1D10A),ncbi_102168397(THOC7),ncbi_102168405(DCLRE1B),…
GO:0005575	Cellular Component	GO:0031974	membrane-enclosed lumen	58	ncbi_100861007(CDC5L),ncbi_100861023(RBM17),ncbi_100861126(RBM4),ncbi_100861366(KAT5),ncbi_102168397(THOC7),ncbi_102168897(SNU13),ncbi_102169344(RUVBL1),ncbi_102169754(GEMIN7),ncbi_102169763(TIMM9),ncbi_102169900(WRAP53),ncbi_102169928(PRKAB2),ncbi_102170445(TEAD1),ncbi_102170739(CWC22),ncbi_102170945(PCBP2),ncbi_102171037(RBFOX2),ncbi_102171522(FOSL2),ncbi_102172345(DNAJB1),ncbi_102172789(LOC102…
GO:0005575	Cellular Component	GO:0032991	macromolecular complex	124	ncbi_100861007(CDC5L),ncbi_100861023(RBM17),ncbi_100861066(ERLIN1),ncbi_100861126(RBM4),ncbi_100861165(IGF1R),ncbi_100861238(HSPD1),ncbi_100861324(GTF2H4),ncbi_100861366(KAT5),ncbi_102168397(THOC7),ncbi_102168441(CACNA1A),ncbi_102168683(EPS15),ncbi_102168897(SNU13),ncbi_102168996(INSR),ncbi_102169101(TMOD1),ncbi_102169344(RUVBL1),ncbi_102169483(ATP6V1E2),ncbi_102169510(TUBD1),ncbi_102169754(GEMIN…
GO:0005575	Cellular Component	GO:0044422	organelle part	145	ncbi_100860963(DAD1),ncbi_100861007(CDC5L),ncbi_100861023(RBM17),ncbi_100861066(ERLIN1),ncbi_100861126(RBM4),ncbi_100861238(HSPD1),ncbi_100861324(GTF2H4),ncbi_100861366(KAT5),ncbi_102168397(THOC7),ncbi_102168405(DCLRE1B),ncbi_102168683(EPS15),ncbi_102168897(SNU13),ncbi_102169344(RUVBL1),ncbi_102169754(GEMIN7),ncbi_102169763(TIMM9),ncbi_102169900(WRAP53),ncbi_102169928(PRKAB2),ncbi_102170148(PLN),…
GO:0005575	Cellular Component	GO:0044456	synapse part	8	ncbi_102171308(SHANK2),ncbi_102173902(DTNBP1),ncbi_102174862(SRGAP2),ncbi_102174964(LRFN3),ncbi_102175861(SEMA4C),ncbi_102189759(SYNE1),ncbi_102190808(NIPSNAP1),ncbi_102191321(LRRC4C)
GO:0005575	Cellular Component	GO:0009295	nucleoid	2	ncbi_102182626(LRRC59),ncbi_102183330(CLPX)
GO:0005575	Cellular Component	GO:0045202	synapse	8	ncbi_102171308(SHANK2),ncbi_102173902(DTNBP1),ncbi_102174862(SRGAP2),ncbi_102174964(LRFN3),ncbi_102175861(SEMA4C),ncbi_102189759(SYNE1),ncbi_102190808(NIPSNAP1),ncbi_102191321(LRRC4C)
GO:0005575	Cellular Component	GO:0019012	virion	1	ncbi_102181273(AHNAK)
GO:0005575	Cellular Component	GO:0044423	virion part	1	ncbi_102181273(AHNAK)
GO:0005575	Cellular Component	GO:0030054	cell junction	18	ncbi_102168557(RDX),ncbi_102170945(PCBP2),ncbi_102173438(RAC1),ncbi_102178216(LIMS2),ncbi_102179429(TJAP1),ncbi_102180436(PDCD6IP),ncbi_102180699(CXADR),ncbi_102180871(GIT2),ncbi_102181273(AHNAK),ncbi_102181781(EZR),ncbi_102182044(FLRT2),ncbi_102183059(BSG),ncbi_102184211(LOC102184211),ncbi_102185774(GJC1),ncbi_102187017(DOCK7),ncbi_102187630(FLNB),ncbi_102190578(GRK5),ncbi_102191456(CLTC)
GO:0005575	Cellular Component	GO:0016020	membrane	186	ncbi_100860844(TLR5),ncbi_100860884(IL16),ncbi_100860963(DAD1),ncbi_100861066(ERLIN1),ncbi_100861072(CNNM2),ncbi_100861165(IGF1R),ncbi_100861238(HSPD1),ncbi_102168286(TBC1D10A),ncbi_102168441(CACNA1A),ncbi_102168557(RDX),ncbi_102168683(EPS15),ncbi_102168846(B3GNT4),ncbi_102168996(INSR),ncbi_102169483(ATP6V1E2),ncbi_102169493(PTDSS1),ncbi_102169557(ADCY6),ncbi_102169763(TIMM9),ncbi_102169950(PAQR3…
GO:0005575	Cellular Component	GO:0031012	extracellular matrix	5	ncbi_102178363(SMOC1),ncbi_102179423(ADAMTS9),ncbi_102180429(ADAMTS17),ncbi_102182044(FLRT2),ncbi_102191376(ADAMTSL3)
GO:0005575	Cellular Component	GO:0044425	membrane part	138	ncbi_100860844(TLR5),ncbi_100860963(DAD1),ncbi_100861165(IGF1R),ncbi_100861238(HSPD1),ncbi_102168441(CACNA1A),ncbi_102168557(RDX),ncbi_102168683(EPS15),ncbi_102168846(B3GNT4),ncbi_102168996(INSR),ncbi_102169483(ATP6V1E2),ncbi_102169493(PTDSS1),ncbi_102169557(ADCY6),ncbi_102169950(PAQR3),ncbi_102170148(PLN),ncbi_102170209(SLC9A6),ncbi_102170417(LOC102170417),ncbi_102170492(ANO1),ncbi_102170760(FAD…
GO:0005575	Cellular Component	GO:0044421	extracellular region part	20	ncbi_100861238(HSPD1),ncbi_102168557(RDX),ncbi_102170999(HAS3),ncbi_102173882(METRNL),ncbi_102175861(SEMA4C),ncbi_102176590(A2ML1),ncbi_102177032(AEBP1),ncbi_102177522(VLDLR),ncbi_102178697(CDK13),ncbi_102179423(ADAMTS9),ncbi_102179566(FUCA2),ncbi_102181781(EZR),ncbi_102182044(FLRT2),ncbi_102182243(EXT2),ncbi_102183739(SMPDL3B),ncbi_102188857(SEMA4D),ncbi_102189773(ANGPT1),ncbi_102190058(F5),ncbi…
GO:0005575	Cellular Component	GO:0005576	extracellular region	20	ncbi_100861238(HSPD1),ncbi_102168557(RDX),ncbi_102170999(HAS3),ncbi_102173882(METRNL),ncbi_102175861(SEMA4C),ncbi_102176590(A2ML1),ncbi_102177032(AEBP1),ncbi_102177522(VLDLR),ncbi_102178697(CDK13),ncbi_102179423(ADAMTS9),ncbi_102179566(FUCA2),ncbi_102181781(EZR),ncbi_102182044(FLRT2),ncbi_102182243(EXT2),ncbi_102183739(SMPDL3B),ncbi_102188857(SEMA4D),ncbi_102189773(ANGPT1),ncbi_102190058(F5),ncbi…
GO:0005575	Cellular Component	GO:0099512	supramolecular fiber	2	ncbi_102171308(SHANK2),ncbi_102181532(PAFAH1B1)
GO:0005575	Cellular Component	GO:0044420	extracellular matrix component	1	ncbi_102178363(SMOC1)
