# Supplementary material for: Identification and functional analysis of m6A in the mammary gland tissues of dairy goats at the early and peak lactation stages
Source: Front Cell Dev Biol. 2022 Oct 18;10:945202. doi: 10.3389/fcell.2022.945202 (PMC9623301; doi:10.3389/fcell.2022.945202)
Supplement: Supplementary file 3 [file Table4.XLSX]

## Sheet: Sheet1
Table S4. DEGs shared by the 2 groups
gene_id	E1-IN_count	E2-IN_count	E3-IN_count	P1-IN_count	P3-IN_count	E1-IN_fpkm	E2-IN_fpkm	E3-IN_fpkm	P1-IN_fpkm	P3-IN_fpkm	E_mean	P_mean	log2(fc)	PValue	FDR	peak_id	E.log2FC	P.log2FC	diff.log2FC	pvalue	adj.pvalue	Symbol	Description	KEGG_A_class	KEGG_B_class	Pathway	K_ID	GO Component	GO Function	GO Process
ncbi_100860825	4895	2160	8335	1990	1471	196.91	75.16	229.34	71.79	44.03	167.137	57.91	-1.52914	0.0133153	0.459557	peak_1316	5.3695	4.01133	-1.35818	0.41574	0.997212	CHI3L1	chitinase 3 like 1	-	-	-	-	-	-	-
ncbi_100860906	613	263	530	204	194	19.6	7.3	11.73	5.91	4.67	12.8767	5.29	-1.28342	0.0154422	0.486977	peak_1258	2.99414	1.61693	-1.37721	0.168082	0.997212	NR1H3	nuclear receptor subfamily 1 group H member 3	Human Diseases;Human Diseases;Human Diseases;Organismal Systems	Endocrine and metabolic diseases;Infectious diseases;Endocrine and metabolic diseases;Endocrine system	ko04932//Non-alcoholic fatty liver disease (NAFLD);ko05160//Hepatitis C;ko04931//Insulin resistance;ko03320//PPAR signaling pathway	K08536;K08536;K08536;K08536	GO:0043231//intracellular membrane-bounded organelle	GO:0000977//RNA polymerase II regulatory region sequence-specific DNA binding;GO:0000982//transcription factor activity, RNA polymerase II core promoter proximal region sequence-specific binding;GO:0004879//RNA polymerase II transcription factor activity, ligand-activated sequence-specific DNA binding;GO:0008289//lipid binding;GO:0038023//signaling receptor activity;GO:0042974//retinoic acid rece…	GO:0002695//negative regulation of leukocyte activation;GO:0006357//regulation of transcription from RNA polymerase II promoter;GO:0006629//lipid metabolic process;GO:0009755//hormone-mediated signaling pathway;GO:0010874//regulation of cholesterol efflux;GO:0010885//regulation of cholesterol storage;GO:0030162//regulation of proteolysis;GO:0030518//intracellular steroid hormone receptor signalin…
ncbi_102170417	301	48	141	33	38	5.47	0.77	1.78	0.55	0.53	2.67333	0.54	-2.30761	0.00963449	0.411223	peak_1594	6.28132	4.9317	-1.34962	0.302107	0.997212	LOC102170417	cationic amino acid transporter 3	-	-	-	-	GO:0031224//intrinsic component of membrane	GO:0046943//carboxylic acid transmembrane transporter activity	-
ncbi_102173322	178	129	274	506	268	2.17	1.35	2.23	5.37	2.44	1.91667	3.905	1.02672	0.00274827	0.251768	peak_1393	3.26095	1.56925	-1.6917	0.0832497	0.917254	COLGALT2	collagen beta(1-O)galactosyltransferase 2	Metabolism;Metabolism	Amino acid metabolism;Glycan biosynthesis and metabolism	ko00310//Lysine degradation;ko00514//Other types of O-glycan biosynthesis	K11703;K11703	-	-	-
ncbi_102176590	38	62	138	147	182	0.44	0.62	1.1	1.54	1.58	0.72	1.56	1.11548	0.0331981	0.59264	peak_473	3.42926	-0.919594	-4.34885	0.0398263	0.765055	A2ML1	alpha-2-macroglobulin like 1	-	-	-	-	GO:0031988//membrane-bounded vesicle;GO:0044421//extracellular region part	GO:0004857//enzyme inhibitor activity	GO:0010466//negative regulation of peptidase activity
ncbi_102178379	137	13	145	7	7	3.94	0.32	2.89	0.18	0.15	2.38333	0.165	-3.85244	0.000390738	0.0752646	peak_2635	1.81232	4.87014	3.05782	0.553952	0.997212	LOC102178379	solute carrier family 2, facilitated glucose transporter member 5	Organismal Systems	Digestive system	ko04973//Carbohydrate digestion and absorption	K08143	GO:0005886//plasma membrane;GO:0031224//intrinsic component of membrane;GO:0031988//membrane-bounded vesicle	GO:0015149//hexose transmembrane transporter activity	GO:0008645//hexose transport;GO:0009750//response to fructose;GO:0044763//single-organism cellular process
ncbi_102180664	6522	1117	2850	1413	952	267.11	39.51	81.71	51.88	29.61	129.443	40.745	-1.66763	0.0418785	0.619229	peak_2008	4.17042	2.76217	-1.40825	0.142503	0.997212	LOC102180664	boLa class II histocompatibility antigen, DQB*0101 beta chain	Human Diseases;Human Diseases;Human Diseases;Human Diseases;Human Diseases;Cellular Processes;Environmental Information Processing;Human Diseases;Organismal Systems;Human Diseases;Human Diseases;Organismal Systems;Organismal Systems;Human Diseases;Organismal Systems;Human Diseases;Human Diseases;Human Diseases;Human Diseases;Human Diseases;Human Diseases;Human Diseases;Organismal Systems;Human Di…	Infectious diseases;Infectious diseases;Infectious diseases;Infectious diseases;Infectious diseases;Transport and catabolism;Signaling molecules and interaction;Immune diseases;Immune system;Infectious diseases;Immune diseases;Immune system;Immune system;Infectious diseases;Immune system;Cardiovascular diseases;Immune diseases;Endocrine and metabolic diseases;Immune diseases;Immune diseases;Immun…	ko05166//HTLV-I infection;ko05169//Epstein-Barr virus infection;ko05168//Herpes simplex infection;ko05152//Tuberculosis;ko05164//Influenza A;ko04145//Phagosome;ko04514//Cell adhesion molecules (CAMs);ko05322//Systemic lupus erythematosus;ko04659//Th17 cell differentiation;ko05145//Toxoplasmosis;ko05323//Rheumatoid arthritis;ko04640//Hematopoietic cell lineage;ko04658//Th1 and Th2 cell differentia…	K06752;K06752;K06752;K06752;K06752;K06752;K06752;K06752;K06752;K06752;K06752;K06752;K06752;K06752;K06752;K06752;K06752;K06752;K06752;K06752;K06752;K06752;K06752;K06752	GO:0031224//intrinsic component of membrane;GO:0042611//MHC protein complex	-	GO:0019882//antigen processing and presentation
ncbi_102181501	288	170	186	117	82	3.6	1.85	1.62	1.33	0.78	2.35667	1.055	-1.1595	0.0252338	0.565445	peak_847	0.219119	-0.880734	-1.09985	0.0430204	0.778475	SYTL3	synaptotagmin like 3	-	-	-	-	-	-	-
ncbi_102182229	20	28	15	88	34	0.55	0.66	0.28	2.17	0.7	0.496667	1.435	1.5307	0.0128695	0.452078	peak_2556	4.54093	2.98858	-1.55235	NA	NA	IL20RA	interleukin 20 receptor subunit alpha	Environmental Information Processing;Environmental Information Processing	Signaling molecules and interaction;Signal transduction	ko04060//Cytokine-cytokine receptor interaction;ko04630//Jak-STAT signaling pathway	K05136;K05136	-	-	-
ncbi_102182753	110	141	83	237	234	0.83	0.96	0.45	1.69	1.39	0.746667	1.54	1.04439	0.00393579	0.287932	peak_2236	8.47652	5.67973	-2.79679	NA	NA	PRKG1	protein kinase, cGMP-dependent, type I	Organismal Systems;Organismal Systems;Environmental Information Processing;Organismal Systems;Organismal Systems;Organismal Systems;Organismal Systems;Cellular Processes;Organismal Systems;Organismal Systems	Sensory system;Environmental adaptation;Signal transduction;Immune system;Circulatory system;Digestive system;Environmental adaptation;Cellular community - eukaryotes;Nervous system;Endocrine system	ko04740//Olfactory transduction;ko04714//Thermogenesis;ko04022//cGMP - PKG signaling pathway;ko04611//Platelet activation;ko04270//Vascular smooth muscle contraction;ko04970//Salivary secretion;ko04713//Circadian entrainment;ko04540//Gap junction;ko04730//Long-term depression;ko04923//Regulation of lipolysis in adipocyte	K07376;K07376;K07376;K07376;K07376;K07376;K07376;K07376;K07376;K07376	GO:0016020//membrane;GO:0043231//intracellular membrane-bounded organelle;GO:0044444//cytoplasmic part	GO:0004690//cyclic nucleotide-dependent protein kinase activity;GO:0016247//channel regulator activity;GO:0030551//cyclic nucleotide binding;GO:0032550//purine ribonucleoside binding	GO:0006464//cellular protein modification process;GO:0006796//phosphate-containing compound metabolic process;GO:0006940//regulation of smooth muscle contraction;GO:0007010//cytoskeleton organization;GO:0010506//regulation of autophagy;GO:0010544//negative regulation of platelet activation;GO:0016477//cell migration;GO:0019935//cyclic-nucleotide-mediated signaling;GO:0031175//neuron projection de…
ncbi_102183943	1381	351	2720	485	315	18.74	4.14	25.58	5.97	3.22	16.1533	4.595	-1.8137	0.0221876	0.541542	peak_2509	3.30822	4.5743	1.26607	0.31771	0.997212	LOC102183943	scavenger receptor cysteine-rich type 1 protein M130	-	-	-	-	GO:0031224//intrinsic component of membrane	-	GO:0002526//acute inflammatory response;GO:0006897//endocytosis
ncbi_102185917	612	279	336	229	94	20.02	7.76	7.98	6.29	2.02	11.92	4.155	-1.52046	0.0244583	0.559555	peak_1995	6.93704	8.52529	1.58825	0.331486	0.997212	LOC102185917	BOLA class I histocompatibility antigen, alpha chain BL3-7-like	Human Diseases;Human Diseases;Cellular Processes;Human Diseases;Human Diseases;Human Diseases;Human Diseases;Human Diseases;Organismal Systems;Cellular Processes;Environmental Information Processing;Cellular Processes;Organismal Systems;Human Diseases;Human Diseases;Human Diseases;Human Diseases;Human Diseases	Infectious diseases;Infectious diseases;Transport and catabolism;Infectious diseases;Infectious diseases;Cancers;Infectious diseases;Infectious diseases;Immune system;Transport and catabolism;Signaling molecules and interaction;Cell growth and death;Immune system;Cardiovascular diseases;Immune diseases;Endocrine and metabolic diseases;Immune diseases;Immune diseases	ko05165//Human papillomavirus infection;ko05166//HTLV-I infection;ko04144//Endocytosis;ko05163//Human cytomegalovirus infection;ko05169//Epstein-Barr virus infection;ko05203//Viral carcinogenesis;ko05168//Herpes simplex infection;ko05167//Kaposi sarcoma-associated herpesvirus infection;ko04650//Natural killer cell mediated cytotoxicity;ko04145//Phagosome;ko04514//Cell adhesion molecules (CAMs);ko…	K06751;K06751;K06751;K06751;K06751;K06751;K06751;K06751;K06751;K06751;K06751;K06751;K06751;K06751;K06751;K06751;K06751;K06751	-	-	-
ncbi_102187232	18	26	36	6	6	0.61	0.81	1.03	0.27	0.22	0.816667	0.245	-1.73697	0.0278272	0.574475	peak_974	3.91588	-0.828017	-4.74389	0.0369793	0.761817	SRD5A2	steroid 5 alpha-reductase 2	Human Diseases;Metabolism	Cancers;Lipid metabolism	ko05215//Prostate cancer;ko00140//Steroid hormone biosynthesis	K12344;K12344	GO:0031224//intrinsic component of membrane;GO:0044424//intracellular part	GO:0016627//oxidoreductase activity, acting on the CH-CH group of donors	GO:0006694//steroid biosynthetic process;GO:0008406//gonad development;GO:0048806//genitalia development
ncbi_102187540	361	64	232	70	67	8.43	1.3	3.76	1.48	1.18	4.49667	1.33	-1.75743	0.040708	0.614524	peak_2709	3.52554	4.89622	1.37068	0.25645	0.997212	GPR132	G protein-coupled receptor 132	-	-	-	-	GO:0031224//intrinsic component of membrane	GO:0004888//transmembrane signaling receptor activity	GO:0007166//cell surface receptor signaling pathway
ncbi_102188317	315	1363	943	109	337	14.32	53.82	29.7	4.49	11.53	32.6133	8.01	-2.02559	0.0267673	0.573376	peak_782	6.3941	5.35859	-1.0355	0.382519	0.997212	GADD45G	growth arrest and DNA damage inducible gamma	Human Diseases;Environmental Information Processing;Human Diseases;Human Diseases;Human Diseases;Cellular Processes;Cellular Processes;Human Diseases;Environmental Information Processing;Cellular Processes;Environmental Information Processing;Human Diseases;Cellular Processes;Human Diseases;Human Diseases;Human Diseases;Human Diseases;Human Diseases;Human Diseases;Human Diseases;Human Diseases;Hu…	Cancers;Signal transduction;Cancers;Cancers;Cancers;Cell growth and death;Cell growth and death;Cancers;Signal transduction;Cell growth and death;Signal transduction;Cancers;Cell growth and death;Cancers;Cancers;Cancers;Cancers;Cancers;Cancers;Cancers;Cancers;Cancers	ko05200//Pathways in cancer;ko04010//MAPK signaling pathway;ko05202//Transcriptional misregulation in cancers;ko05226//Gastric cancer;ko05225//Hepatocellular carcinoma;ko04218//Cellular senescence;ko04210//Apoptosis;ko05224//Breast cancer;ko04068//FoxO signaling pathway;ko04110//Cell cycle;ko04064//NF-kappa B signaling pathway;ko05222//Small cell lung cancer;ko04115//p53 signaling pathway;ko05210…	K04402;K04402;K04402;K04402;K04402;K04402;K04402;K04402;K04402;K04402;K04402;K04402;K04402;K04402;K04402;K04402;K04402;K04402;K04402;K04402;K04402;K04402	GO:0043231//intracellular membrane-bounded organelle	-	GO:0001933//negative regulation of protein phosphorylation;GO:0007049//cell cycle;GO:0032147//activation of protein kinase activity;GO:0032874//positive regulation of stress-activated MAPK cascade;GO:0042981//regulation of apoptotic process;GO:0044707//single-multicellular organism process;GO:0048869//cellular developmental process
ncbi_102189572	2078	1349	1781	889	845	42.37	23.89	25.17	16.44	12.99	30.4767	14.715	-1.05042	0.00383569	0.286251	peak_686	3.60497	1.81798	-1.78699	0.0238358	0.664742	IL27RA	interleukin 27 receptor subunit alpha	Environmental Information Processing;Environmental Information Processing;Organismal Systems	Signaling molecules and interaction;Signal transduction;Immune system	ko04060//Cytokine-cytokine receptor interaction;ko04630//Jak-STAT signaling pathway;ko04659//Th17 cell differentiation	K19598;K19598;K19598	-	GO:0004896//cytokine receptor activity	GO:0001819//positive regulation of cytokine production;GO:0002828//regulation of type 2 immune response;GO:0019221//cytokine-mediated signaling pathway;GO:0042742//defense response to bacterium;GO:0045191//regulation of isotype switching
ncbi_102190849	653	129	337	94	129	36.8	6.29	13.2	4.81	5.45	18.7633	5.13	-1.87089	0.0261551	0.569182	peak_2203	3.09496	1.80377	-1.2912	0.187452	0.997212	RGS10	regulator of G-protein signaling 10	-	-	-	-	GO:0043231//intracellular membrane-bounded organelle	-	GO:0045744//negative regulation of G-protein coupled receptor protein signaling pathway
ncbi_102191384	873	231	557	194	172	18.48	4.24	8.16	3.73	2.75	10.2933	3.24	-1.66764	0.0109313	0.426889	peak_2037	3.68866	2.13606	-1.5526	0.346615	0.997212	FGD2	FYVE, RhoGEF and PH domain containing 2	-	-	-	-	-	GO:0043169//cation binding	GO:0043087//regulation of GTPase activity
ncbi_108633488	804	435	297	272	146	9.64	4.54	2.48	2.96	1.31	5.55333	2.135	-1.37912	0.0391041	0.609452	peak_1977	6.35993	4.76517	-1.59477	0.185623	0.997212	SOX4	SRY-box 4	Human Diseases	Cancers	ko05206//MicroRNAs in cancer	K09268	GO:0005667//transcription factor complex;GO:0031981//nuclear lumen	GO:0000976//transcription regulatory region sequence-specific DNA binding;GO:0000982//transcription factor activity, RNA polymerase II core promoter proximal region sequence-specific binding;GO:0001104//RNA polymerase II transcription cofactor activity;GO:0046983//protein dimerization activity	GO:0001678//cellular glucose homeostasis;GO:0001838//embryonic epithelial tube formation;GO:0002065//columnar/cuboidal epithelial cell differentiation;GO:0002320//lymphoid progenitor cell differentiation;GO:0003179//heart valve morphogenesis;GO:0003207//cardiac chamber formation;GO:0003208//cardiac ventricle morphogenesis;GO:0006357//regulation of transcription from RNA polymerase II promoter;GO:…
