# Supplementary material for: Identification and functional analysis of m6A in the mammary gland tissues of dairy goats at the early and peak lactation stages
Source: Front Cell Dev Biol. 2022 Oct 18;10:945202. doi: 10.3389/fcell.2022.945202 (PMC9623301; doi:10.3389/fcell.2022.945202)
Supplement: Supplementary file 4 [file Table1.XLSX]

## Sheet: Sheet1
Table S1. Differentially m6A-methylated genes during 2 lactation stages
chr	start	end	name	score	strand	length	blockCount	blockSizes	blockStarts	E.log2FC	P.log2FC	diff.log2FC	pvalue	adj.pvalue	lg.pvalue	lg.adj.pvalue	GeneID	strand	gene_start	gene_end	transcript_id	gene_type	Symbol	Description	KEGG_A_class	KEGG_B_class	Pathway	K_ID	GO Component	GO Function	GO Process
NC_030808.1	368858	369058	peak_1	0.0881856	.	200	1	200	0	4.3195	3.11051	-1.20899	0.102374	0.940705	0.989812	0.0265465	ncbi_102171097	+	334140	369178	XM_013962952.2	mRNA	CRYZL1	crystallin zeta like 1	-	-	-	-	-	GO:0046872//metal ion binding;GO:0043167//ion binding;GO:0046914//transition metal ion binding;GO:0003824//catalytic activity;GO:0005488//binding;GO:0043169//cation binding	GO:0008152//metabolic process;GO:0044699//single-organism process;GO:0044710//single-organism metabolic process
NC_030808.1	380423	380473	peak_2	0.00402753	.	50	1	50	0	2.01849	0.36167	-1.65682	0.276799	0.997212	0.557835	0.00121241	ncbi_102173229	-	380424	411662	XM_005674677.3	mRNA	SON	SON DNA binding protein	-	-	-	-	GO:0044446//intracellular organelle part;GO:0043233//organelle lumen;GO:0043229//intracellular organelle;GO:0031974//membrane-enclosed lumen;GO:0005634//nucleus;GO:0044464//cell part;GO:0005654//nucleoplasm;GO:0043226//organelle;GO:0005623//cell;GO:0044451//nucleoplasm part;GO:0016604//nuclear body;GO:0044422//organelle part;GO:0031981//nuclear lumen;GO:0043231//intracellular membrane-bounded org…	GO:0097159//organic cyclic compound binding;GO:0003723//RNA binding;GO:1901363//heterocyclic compound binding;GO:0003676//nucleic acid binding;GO:0005515//protein binding;GO:0019904//protein domain specific binding;GO:0005488//binding	GO:0010467//gene expression;GO:0009987//cellular process;GO:0044237//cellular metabolic process;GO:0044763//single-organism cellular process;GO:0090304//nucleic acid metabolic process;GO:0042981//regulation of apoptotic process;GO:0019222//regulation of metabolic process;GO:0008152//metabolic process;GO:0022402//cell cycle process;GO:0071704//organic substance metabolic process;GO:0006725//cellul…
NC_030808.1	380423	380473	peak_2	0.00402753	.	50	1	50	0	2.01849	0.36167	-1.65682	0.276799	0.997212	0.557835	0.00121241	ncbi_102190990	+	369699	380551	XM_018045976.1	mRNA	DONSON	downstream neighbor of SON	-	-	-	-	-	-	-
NC_030808.1	456260	456460	peak_3	0	.	200	1	200	0	4.60124	2.76173	-1.83951	NA	NA	NA	NA	ncbi_102174244	+	453694	457402	XM_018046314.1	mRNA	DNAJC28	DnaJ heat shock protein family (Hsp40) member C28	-	-	-	-	-	-	-
NC_030808.1	18049153	18049328	peak_12	0.157434	.	175	1	175	0	3.68395	1.80214	-1.8818	0.069523	0.896618	1.15787	0.0473924	ncbi_102180699	-	18049029	18115289	XM_018052077.1	mRNA	CXADR	coxsackie virus and adenovirus receptor	Human Diseases	Cardiovascular diseases	ko05416//Viral myocarditis	K06788	GO:0099503//secretory vesicle;GO:0098589//membrane region;GO:0043005//neuron projection;GO:0044291//cell-cell contact zone;GO:0044444//cytoplasmic part;GO:0005737//cytoplasm;GO:0016023//cytoplasmic, membrane-bounded vesicle;GO:0043226//organelle;GO:0043229//intracellular organelle;GO:0044425//membrane part;GO:0044424//intracellular part;GO:0030054//cell junction;GO:0012505//endomembrane system;GO…	GO:0005515//protein binding;GO:0019904//protein domain specific binding;GO:0005488//binding	GO:1902589//single-organism organelle organization;GO:0070486//leukocyte aggregation;GO:0048523//negative regulation of cellular process;GO:0044763//single-organism cellular process;GO:0030154//cell differentiation;GO:0071840//cellular component organization or biogenesis;GO:0051716//cellular response to stimulus;GO:0065008//regulation of biological quality;GO:0051239//regulation of multicellular…
NC_030808.1	34966521	34966721	peak_14	0.14614	.	200	1	200	0	3.63244	2.17774	-1.4547	0.0751326	0.903665	1.12417	0.0439925	ncbi_102190070	+	34960381	34968544	XM_013969455.2	mRNA	C1H3orf38	chromosome 1 C3orf38 homolog	-	-	-	-	-	-	-
NC_030808.1	66534207	66534332	peak_26	14.7314	.	125	1	125	0	2.82843	-6.56695	-9.39538	1.2e-07	3.68e-05	6.91921	4.43459	ncbi_102187165	-	66533883	66603183	XM_018045578.1	mRNA	KPNA1	karyopherin subunit alpha 1	Human Diseases	Infectious diseases	ko05164//Influenza A	K15042	GO:0043227//membrane-bounded organelle;GO:0005622//intracellular;GO:0005623//cell;GO:0042995//cell projection;GO:0044464//cell part;GO:0044424//intracellular part;GO:0043231//intracellular membrane-bounded organelle;GO:0043226//organelle;GO:0043005//neuron projection;GO:0097458//neuron part;GO:0043229//intracellular organelle	GO:0022892//substrate-specific transporter activity;GO:0005215//transporter activity	GO:1900180//regulation of protein localization to nucleus;GO:0046822//regulation of nucleocytoplasmic transport;GO:1903533//regulation of protein targeting;GO:1903649//regulation of cytoplasmic transport;GO:0051049//regulation of transport;GO:0070201//regulation of establishment of protein localization;GO:0033157//regulation of intracellular protein transport;GO:0065007//biological regulation;GO:…
NC_030808.1	67630218	67630268	peak_28	0	.	50	1	50	0	4.04002	2.15016	-1.88985	NA	NA	NA	NA	ncbi_102190073	-	67627469	67719193	XM_018045763.1	mRNA	HACD2	3-hydroxyacyl-CoA dehydratase 2	Metabolism	Global and overview maps;Lipid metabolism	ko01100//Metabolic pathways;ko01212//Fatty acid metabolism;ko00062//Fatty acid elongation;ko01040//Biosynthesis of unsaturated fatty acids	K10703	GO:0005623//cell;GO:0016020//membrane;GO:0043231//intracellular membrane-bounded organelle;GO:0044424//intracellular part;GO:0043226//organelle;GO:0043229//intracellular organelle;GO:0031224//intrinsic component of membrane;GO:0044425//membrane part;GO:0043227//membrane-bounded organelle;GO:0044422//organelle part;GO:0044464//cell part;GO:0031090//organelle membrane;GO:0005622//intracellular	GO:0003824//catalytic activity;GO:0005488//binding;GO:0016829//lyase activity;GO:0005515//protein binding;GO:0016835//carbon-oxygen lyase activity;GO:0016836//hydro-lyase activity	GO:0006665//sphingolipid metabolic process;GO:0032787//monocarboxylic acid metabolic process;GO:0043436//oxoacid metabolic process;GO:0019752//carboxylic acid metabolic process;GO:0000038//very long-chain fatty acid metabolic process;GO:0006633//fatty acid biosynthetic process;GO:0006082//organic acid metabolic process;GO:0044255//cellular lipid metabolic process;GO:0006643//membrane lipid metabo…
NC_030808.1	69990710	69990885	peak_32	0.00402753	.	175	1	175	0	3.36446	2.30217	-1.06229	0.153718	0.997212	0.813276	0.00121241	ncbi_102170820	-	69990461	70101360	XM_018045983.1	mRNA	LRCH3	leucine rich repeats and calponin homology domain containing 3	-	-	-	-	-	-	-
NC_030808.1	72694191	72694366	peak_37	0.00402753	.	175	1	175	0	3.71856	1.9494	-1.76916	0.305468	0.997212	0.515034	0.00121241	ncbi_102177196	+	72650835	72698248	XM_018046511.1	mRNA	TMEM44	transmembrane protein 44	-	-	-	-	-	-	-
NC_030808.1	82836579	82836629	peak_43	1.58877	.	50	1	50	0	3.43987	-0.708078	-4.14795	0.00568065	0.332455	2.2456	0.478267	ncbi_102186159	+	82810850	82893600	XM_005675201.3	mRNA	ABCC5	ATP binding cassette subfamily C member 5	Environmental Information Processing;Human Diseases	Drug resistance;Membrane transport	ko02010//ABC transporters;ko01523//Antifolate resistance	K05668	GO:0044425//membrane part;GO:0031224//intrinsic component of membrane;GO:0016020//membrane	GO:0005215//transporter activity;GO:0097159//organic cyclic compound binding;GO:0032549//ribonucleoside binding;GO:0016462//pyrophosphatase activity;GO:0008509//anion transmembrane transporter activity;GO:0001882//nucleoside binding;GO:0016818//hydrolase activity, acting on acid anhydrides, in phosphorus-containing anhydrides;GO:0015075//ion transmembrane transporter activity;GO:0016817//hydrolas…	GO:1902578//single-organism localization;GO:0006810//transport;GO:0009987//cellular process;GO:0044765//single-organism transport;GO:0006820//anion transport;GO:0044763//single-organism cellular process;GO:0051179//localization;GO:0051234//establishment of localization;GO:0044699//single-organism process;GO:0006811//ion transport
NC_030808.1	96922109	96930316	peak_48	0.177577	.	8207	1	8207	0	3.72826	2.29371	-1.43455	0.0679153	0.884186	1.16803	0.0534562	ncbi_102180702	-	96913066	96946841	XM_005675338.3	mRNA	SEC62	SEC62 homolog, preprotein translocation factor	Genetic Information Processing	Folding, sorting and degradation	ko04141//Protein processing in endoplasmic reticulum;ko03060//Protein export	K12275	GO:0005623//cell;GO:0005622//intracellular;GO:0044444//cytoplasmic part;GO:0043231//intracellular membrane-bounded organelle;GO:0031224//intrinsic component of membrane;GO:0043226//organelle;GO:0043227//membrane-bounded organelle;GO:0044464//cell part;GO:0005737//cytoplasm;GO:0044425//membrane part;GO:0012505//endomembrane system;GO:0005783//endoplasmic reticulum;GO:0044424//intracellular part;GO…	GO:0005215//transporter activity;GO:0022892//substrate-specific transporter activity	GO:0008104//protein localization;GO:0033036//macromolecule localization;GO:0051179//localization
NC_030808.1	106580494	106580669	peak_49	20.2051	.	175	1	175	0	2.30182	-5.88309	-8.18491	1.2e-09	8.27e-07	8.91913	6.08233	ncbi_102180158	-	106579770	106612479	XM_018048228.1	mRNA	SMC4	structural maintenance of chromosomes 4	-	-	-	-	GO:0043228//non-membrane-bounded organelle;GO:0043232//intracellular non-membrane-bounded organelle;GO:0043231//intracellular membrane-bounded organelle;GO:0043227//membrane-bounded organelle;GO:0043229//intracellular organelle;GO:0005622//intracellular;GO:0005623//cell;GO:0043226//organelle;GO:0044464//cell part;GO:0044424//intracellular part	GO:0005515//protein binding;GO:0097367//carbohydrate derivative binding;GO:0005488//binding;GO:1901363//heterocyclic compound binding;GO:0046983//protein dimerization activity;GO:0001882//nucleoside binding;GO:0032549//ribonucleoside binding;GO:0036094//small molecule binding;GO:0032550//purine ribonucleoside binding;GO:0001883//purine nucleoside binding;GO:0097159//organic cyclic compound binding	GO:0006996//organelle organization;GO:0030261//chromosome condensation;GO:0009987//cellular process;GO:1902589//single-organism organelle organization;GO:0007049//cell cycle;GO:0071103//DNA conformation change;GO:0006323//DNA packaging;GO:0007059//chromosome segregation;GO:0051276//chromosome organization;GO:0022402//cell cycle process;GO:0044763//single-organism cellular process;GO:0071840//cell…
NC_030808.1	108264753	108264903	peak_50	0.00402753	.	150	1	150	0	2.55357	0.782772	-1.7708	0.289825	0.997212	0.537864	0.00121241	ncbi_102176167	-	108264279	108290226	XM_013965094.2	mRNA	MFSD1	major facilitator superfamily domain containing 1	-	-	-	-	-	-	GO:0009987//cellular process;GO:0051234//establishment of localization;GO:0051179//localization;GO:0044699//single-organism process;GO:0044763//single-organism cellular process
NC_030808.1	118389114	118389289	peak_58	0.00402753	.	175	1	175	0	4.0297	2.93069	-1.09901	0.310998	0.997212	0.507242	0.00121241	ncbi_102171465	+	118374544	118389379	XM_005675457.3	mRNA	TM4SF1	transmembrane 4 L six family member 1	-	-	-	-	-	-	-
NC_030808.1	142786379	142786554	peak_74	0.100714	.	175	1	175	0	3.43163	2.29325	-1.13839	0.0931008	0.932571	1.03105	0.0303179	ncbi_102184202	+	142744432	142789033	XM_018051743.1	mRNA	PKNOX1	PBX/knotted 1 homeobox 1	-	-	-	-	GO:0005622//intracellular;GO:0044464//cell part;GO:0043226//organelle;GO:0043234//protein complex;GO:0043229//intracellular organelle;GO:0043231//intracellular membrane-bounded organelle;GO:0043227//membrane-bounded organelle;GO:0005623//cell;GO:0032991//macromolecular complex;GO:0044424//intracellular part	GO:0003676//nucleic acid binding;GO:0003700//transcription factor activity, sequence-specific DNA binding;GO:0001071//nucleic acid binding transcription factor activity;GO:0046983//protein dimerization activity;GO:1901363//heterocyclic compound binding;GO:0000981//RNA polymerase II transcription factor activity, sequence-specific DNA binding;GO:0097159//organic cyclic compound binding;GO:0003677/…	GO:0031323//regulation of cellular metabolic process;GO:0001775//cell activation;GO:0080090//regulation of primary metabolic process;GO:0048534//hematopoietic or lymphoid organ development;GO:0002376//immune system process;GO:0044699//single-organism process;GO:0030099//myeloid cell differentiation;GO:0048869//cellular developmental process;GO:0009987//cellular process;GO:0010468//regulation of g…
NC_030808.1	143100273	143100473	peak_75	0.0535637	.	200	1	200	0	3.81537	2.54859	-1.26677	0.116038	0.963553	0.935398	0.0161243	ncbi_102191654	-	143100099	143111722	XM_018051760.1	mRNA	SIK1	salt inducible kinase 1	Organismal Systems	Endocrine system	ko04922//Glucagon signaling pathway	K19008	GO:0043227//membrane-bounded organelle;GO:0005622//intracellular;GO:0043229//intracellular organelle;GO:0043226//organelle;GO:0005623//cell;GO:0043231//intracellular membrane-bounded organelle;GO:0044464//cell part;GO:0044424//intracellular part	GO:0046872//metal ion binding;GO:1901363//heterocyclic compound binding;GO:0001883//purine nucleoside binding;GO:0005488//binding;GO:0005515//protein binding;GO:0032549//ribonucleoside binding;GO:0001882//nucleoside binding;GO:0097159//organic cyclic compound binding;GO:0003824//catalytic activity;GO:0036094//small molecule binding;GO:0016740//transferase activity;GO:0016773//phosphotransferase a…	GO:0048731//system development;GO:0043412//macromolecule modification;GO:0032502//developmental process;GO:0006915//apoptotic process;GO:0035051//cardiocyte differentiation;GO:0050794//regulation of cellular process;GO:0031324//negative regulation of cellular metabolic process;GO:0009889//regulation of biosynthetic process;GO:0043170//macromolecule metabolic process;GO:0009628//response to abioti…
NC_030808.1	143748942	143749092	peak_76	0.0881856	.	150	1	150	0	4.05806	2.39902	-1.65903	0.101068	0.940705	0.995384	0.0265465	ncbi_102169710	+	143735191	143749637	XM_018051861.1	mRNA	PWP2	PWP2 periodic tryptophan protein homolog (yeast)	Genetic Information Processing	Translation	ko03008//Ribosome biogenesis in eukaryotes	K14558	-	-	-
NC_030808.1	144991322	144991497	peak_81	0.14614	.	175	1	175	0	3.02008	1.90463	-1.11545	0.0776226	0.903665	1.11001	0.0439925	ncbi_102190269	+	144900016	144991569	XM_018052159.1	mRNA	ADARB1	adenosine deaminase, RNA specific B1	-	-	-	-	GO:0043229//intracellular organelle;GO:0043232//intracellular non-membrane-bounded organelle;GO:0043226//organelle;GO:0044424//intracellular part;GO:0044464//cell part;GO:0043227//membrane-bounded organelle;GO:0005623//cell;GO:0043228//non-membrane-bounded organelle;GO:0043231//intracellular membrane-bounded organelle;GO:0005622//intracellular	GO:0097159//organic cyclic compound binding;GO:0003824//catalytic activity;GO:0016814//hydrolase activity, acting on carbon-nitrogen (but not peptide) bonds, in cyclic amidines;GO:0016810//hydrolase activity, acting on carbon-nitrogen (but not peptide) bonds;GO:0019239//deaminase activity;GO:0004000//adenosine deaminase activity;GO:1901363//heterocyclic compound binding;GO:0016787//hydrolase acti…	GO:0032268//regulation of cellular protein metabolic process;GO:0044763//single-organism cellular process;GO:0048519//negative regulation of biological process;GO:0045936//negative regulation of phosphate metabolic process;GO:0019222//regulation of metabolic process;GO:0043086//negative regulation of catalytic activity;GO:0010563//negative regulation of phosphorus metabolic process;GO:0045859//re…
NC_030808.1	151693364	151693539	peak_86	6.42852	.	175	1	175	0	3.3622	-4.32803	-7.69023	7.18e-05	0.0116097	4.14359	1.93518	ncbi_102178669	-	151692840	151856776	XM_018052941.1	mRNA	COL6A5	collagen type VI alpha 5 chain	Cellular Processes;Organismal Systems;Environmental Information Processing;Human Diseases	Cellular community - eukaryotes;Signaling molecules and interaction;Signal transduction;Digestive system;Infectious diseases	ko04151//PI3K-Akt signaling pathway;ko05165//Human papillomavirus infection;ko04510//Focal adhesion;ko04974//Protein digestion and absorption;ko04512//ECM-receptor interaction	K06238	-	-	-
NC_030809.1	2608540	2608740	peak_94	0.14614	.	200	1	200	0	3.11044	1.92911	-1.18133	0.0757484	0.903665	1.12063	0.0439925	ncbi_102170835	-	2608541	2633318	XM_018054767.1	mRNA	EMC1	ER membrane protein complex subunit 1	-	-	-	-	GO:0044425//membrane part;GO:0016020//membrane;GO:0031224//intrinsic component of membrane;GO:0043234//protein complex;GO:0032991//macromolecular complex	-	-
NC_030809.1	4872848	4873048	peak_100	0.63513	.	200	1	200	0	3.97919	2.84416	-1.13503	0.0210325	0.643883	1.67711	0.191193	ncbi_102189355	-	4872599	4945974	XM_018055330.1	mRNA	USP48	ubiquitin specific peptidase 48	-	-	-	-	-	-	-
NC_030809.1	5669134	5669274	peak_101	0.0680164	.	140	1	140	0	4.96766	3.68161	-1.28605	0.110084	0.953949	0.958274	0.020475	ncbi_102188366	+	5591979	5669274	XM_013974538.2	mRNA	ZBTB40	zinc finger and BTB domain containing 40	-	-	-	-	GO:0005622//intracellular;GO:0043229//intracellular organelle;GO:0005623//cell;GO:0043231//intracellular membrane-bounded organelle;GO:0044464//cell part;GO:0043226//organelle;GO:0043227//membrane-bounded organelle;GO:0044424//intracellular part	GO:0005488//binding;GO:0043169//cation binding;GO:0043167//ion binding	GO:0050896//response to stimulus;GO:0009987//cellular process;GO:0051716//cellular response to stimulus;GO:0006950//response to stress;GO:0033554//cellular response to stress
NC_030809.1	6650411	6650586	peak_102	0.392484	.	175	1	175	0	2.05256	0.309029	-1.74353	0.038639	0.761817	1.41297	0.11815	ncbi_102185881	-	6650387	6652141	XM_018055625.1	mRNA	ID3	inhibitor of DNA binding 3, HLH protein	Cellular Processes;Environmental Information Processing	Cellular community - eukaryotes;Signal transduction	ko04550//Signaling pathways regulating pluripotency of stem cells;ko04350//TGF-beta signaling pathway	K17694	GO:0005634//nucleus;GO:0044422//organelle part;GO:0005623//cell;GO:0005856//cytoskeleton;GO:0043229//intracellular organelle;GO:0044446//intracellular organelle part;GO:0043228//non-membrane-bounded organelle;GO:0044428//nuclear part;GO:0043231//intracellular membrane-bounded organelle;GO:0044424//intracellular part;GO:0031981//nuclear lumen;GO:0070013//intracellular organelle lumen;GO:0043227//m…	GO:0003712//transcription cofactor activity;GO:0000989//transcription factor activity, transcription factor binding;GO:0000988//transcription factor activity, protein binding;GO:0005488//binding;GO:0008134//transcription factor binding;GO:0005515//protein binding;GO:0001071//nucleic acid binding transcription factor activity	GO:0009790//embryo development;GO:0009987//cellular process;GO:0045595//regulation of cell differentiation;GO:0072001//renal system development;GO:0045661//regulation of myoblast differentiation;GO:0048856//anatomical structure development;GO:0050896//response to stimulus;GO:0051171//regulation of nitrogen compound metabolic process;GO:0060255//regulation of macromolecule metabolic process;GO:001…
NC_030809.1	6825790	6827430	peak_104	2.59027	.	1640	1	1640	0	0.889411	3.54537	2.65596	0.00229709	0.166055	2.63882	0.779748	ncbi_102181908	+	6825791	6830240	XM_005676862.3	mRNA	LYPLA2	lysophospholipase II	Metabolism	Lipid metabolism	ko00564//Glycerophospholipid metabolism	K06130	GO:0031982//vesicle;GO:0043227//membrane-bounded organelle;GO:0031988//membrane-bounded vesicle;GO:0043226//organelle	GO:0003824//catalytic activity	GO:0044237//cellular metabolic process;GO:0032787//monocarboxylic acid metabolic process;GO:0009987//cellular process;GO:0044699//single-organism process;GO:0071704//organic substance metabolic process;GO:0044281//small molecule metabolic process;GO:0006082//organic acid metabolic process;GO:0044710//single-organism metabolic process;GO:0019752//carboxylic acid metabolic process;GO:0044763//singl…
NC_030809.1	9027255	9027351	peak_109	0.0535637	.	96	1	96	0	3.9854	2.66502	-1.32038	0.11537	0.963553	0.937905	0.0161243	ncbi_102181174	+	9026273	9027351	XM_013974131.2	mRNA	ZNF593	zinc finger protein 593	-	-	-	-	GO:0043229//intracellular organelle;GO:0043228//non-membrane-bounded organelle;GO:0005622//intracellular;GO:0043226//organelle;GO:0043227//membrane-bounded organelle;GO:0043232//intracellular non-membrane-bounded organelle;GO:0044424//intracellular part;GO:0005623//cell;GO:0044464//cell part;GO:0043231//intracellular membrane-bounded organelle	GO:0043167//ion binding;GO:0005488//binding;GO:0046914//transition metal ion binding;GO:0043169//cation binding;GO:0046872//metal ion binding	-
NC_030809.1	9307309	9307359	peak_110	0.488077	.	50	1	50	0	4.63187	0.951833	-3.68004	0.0277715	0.712975	1.5564	0.146926	ncbi_102169144	+	9271614	9309705	XM_005676812.3	mRNA	DHDDS	dehydrodolichyl diphosphate synthase subunit	Metabolism	Metabolism of terpenoids and polyketides	ko00900//Terpenoid backbone biosynthesis	K11778	-	GO:0016740//transferase activity;GO:0003824//catalytic activity	-
NC_030809.1	10568920	10569095	peak_116	0.00402753	.	175	1	175	0	9.84932	8.40337	-1.44595	0.457809	0.997212	0.339316	0.00121241	ncbi_102183739	+	10537421	10569127	XM_018056857.1	mRNA	SMPDL3B	sphingomyelin phosphodiesterase acid like 3B	-	-	-	-	GO:0005576//extracellular region;GO:0031982//vesicle;GO:0031988//membrane-bounded vesicle;GO:0043226//organelle;GO:0043227//membrane-bounded organelle;GO:0044421//extracellular region part	GO:0003824//catalytic activity	GO:0097164//ammonium ion metabolic process;GO:0034641//cellular nitrogen compound metabolic process;GO:0019637//organophosphate metabolic process;GO:0044763//single-organism cellular process;GO:0006629//lipid metabolic process;GO:0009987//cellular process;GO:0071704//organic substance metabolic process;GO:0009308//amine metabolic process;GO:0042439//ethanolamine-containing compound metabolic proc…
NC_030809.1	10579443	10579618	peak_117	0.242264	.	175	1	175	0	2.47198	1.27557	-1.19641	0.0573149	0.845418	1.24173	0.0729287	ncbi_102183018	-	10579419	10674892	XM_005676782.3	mRNA	EYA3	EYA transcriptional coactivator and phosphatase 3	-	-	-	-	GO:0043231//intracellular membrane-bounded organelle;GO:0032991//macromolecular complex;GO:0043226//organelle;GO:0043227//membrane-bounded organelle;GO:0044424//intracellular part;GO:0043229//intracellular organelle;GO:0005623//cell;GO:0043234//protein complex;GO:0044464//cell part;GO:0005622//intracellular	GO:0042578//phosphoric ester hydrolase activity;GO:0004721//phosphoprotein phosphatase activity;GO:0003824//catalytic activity;GO:0016787//hydrolase activity;GO:0016791//phosphatase activity;GO:0016788//hydrolase activity, acting on ester bonds	GO:0016043//cellular component organization;GO:0006282//regulation of DNA repair;GO:0044699//single-organism process;GO:0060255//regulation of macromolecule metabolic process;GO:0080134//regulation of response to stress;GO:0019219//regulation of nucleobase-containing compound metabolic process;GO:0044237//cellular metabolic process;GO:0051171//regulation of nitrogen compound metabolic process;GO:…
NC_030809.1	10900216	10900391	peak_118	0.14614	.	175	1	175	0	2.55133	0.82723	-1.7241	0.0765079	0.903665	1.11629	0.0439925	ncbi_102181734	+	10895419	10900544	XM_005676777.3	mRNA	MED18	mediator complex subunit 18	-	-	-	-	GO:0043226//organelle;GO:0043229//intracellular organelle;GO:0005623//cell;GO:0005622//intracellular;GO:0043234//protein complex;GO:0044464//cell part;GO:0043231//intracellular membrane-bounded organelle;GO:0044424//intracellular part;GO:0032991//macromolecular complex;GO:0043227//membrane-bounded organelle	GO:0000988//transcription factor activity, protein binding;GO:0000989//transcription factor activity, transcription factor binding;GO:0004842//ubiquitin-protein transferase activity;GO:0019787//ubiquitin-like protein transferase activity;GO:0016740//transferase activity;GO:0001076//transcription factor activity, RNA polymerase II transcription factor binding;GO:0005488//binding;GO:0003824//cataly…	GO:0043170//macromolecule metabolic process;GO:0036211//protein modification process;GO:0006355//regulation of transcription, DNA-templated;GO:0031323//regulation of cellular metabolic process;GO:0065007//biological regulation;GO:0044237//cellular metabolic process;GO:0044267//cellular protein metabolic process;GO:0060255//regulation of macromolecule metabolic process;GO:0009889//regulation of bi…
NC_030809.1	11247365	11247540	peak_120	0.100714	.	175	1	175	0	2.72673	1.67728	-1.04945	0.0938323	0.932571	1.02765	0.0303179	ncbi_102177573	+	11217602	11248112	XM_018057048.1	mRNA	YTHDF2	YTH N6-methyladenosine RNA binding protein 2	-	-	-	-	GO:0035770//ribonucleoprotein granule;GO:0043232//intracellular non-membrane-bounded organelle;GO:0005737//cytoplasm;GO:0043228//non-membrane-bounded organelle;GO:0044464//cell part;GO:0043226//organelle;GO:0032991//macromolecular complex;GO:0005622//intracellular;GO:1990904//ribonucleoprotein complex;GO:0044424//intracellular part;GO:0005623//cell;GO:0044444//cytoplasmic part;GO:0036464//cytopla…	GO:0005488//binding;GO:0003723//RNA binding;GO:1901363//heterocyclic compound binding;GO:0003676//nucleic acid binding;GO:0097159//organic cyclic compound binding	GO:0065008//regulation of biological quality;GO:0010468//regulation of gene expression;GO:0050789//regulation of biological process;GO:0019222//regulation of metabolic process;GO:0060255//regulation of macromolecule metabolic process;GO:0043487//regulation of RNA stability;GO:0065007//biological regulation;GO:0010608//posttranscriptional regulation of gene expression
NC_030809.1	13889800	13889850	peak_122	0.00402753	.	50	1	50	0	3.91652	2.80911	-1.10742	0.278156	0.997212	0.555712	0.00121241	ncbi_102172853	-	13889801	13945767	XM_018057511.1	mRNA	COL16A1	collagen type XVI alpha 1 chain	-	-	-	-	-	-	GO:0009719//response to endogenous stimulus;GO:0042221//response to chemical;GO:1901698//response to nitrogen compound;GO:0050896//response to stimulus;GO:0010033//response to organic substance;GO:0001101//response to acid chemical;GO:1901700//response to oxygen-containing compound;GO:0022610//biological adhesion;GO:0043200//response to amino acid;GO:0010243//response to organonitrogen compound
NC_030809.1	14709636	14709811	peak_128	0.100714	.	175	1	175	0	2.15459	-0.284399	-2.43899	0.0956403	0.932571	1.01936	0.0303179	ncbi_102185408	-	14709162	14722029	XM_013973545.2	mRNA	ZBTB8OS	zinc finger and BTB domain containing 8 opposite strand	-	-	-	-	GO:0043226//organelle;GO:0043227//membrane-bounded organelle;GO:0031982//vesicle;GO:0043234//protein complex;GO:0031988//membrane-bounded vesicle;GO:0032991//macromolecular complex	GO:0043169//cation binding;GO:0005488//binding;GO:0043167//ion binding	GO:0000394//RNA splicing, via endonucleolytic cleavage and ligation;GO:0043170//macromolecule metabolic process;GO:0034660//ncRNA metabolic process;GO:0008152//metabolic process;GO:1901360//organic cyclic compound metabolic process;GO:0009987//cellular process;GO:0008380//RNA splicing;GO:0006399//tRNA metabolic process;GO:0090304//nucleic acid metabolic process;GO:0034641//cellular nitrogen compo…
NC_030809.1	15050671	15050746	peak_130	0.00402753	.	75	1	75	0	3.01	1.77293	-1.23706	0.233243	0.997212	0.632192	0.00121241	ncbi_102182002	-	15050022	15073048	XM_005676684.3	mRNA	AK2	adenylate kinase 2	Metabolism	Metabolism of cofactors and vitamins;Global and overview maps;Nucleotide metabolism	ko01100//Metabolic pathways;ko00230//Purine metabolism;ko00730//Thiamine metabolism	K00939	GO:0005929//cilium;GO:0043229//intracellular organelle;GO:0019866//organelle inner membrane;GO:0031974//membrane-enclosed lumen;GO:0043226//organelle;GO:0031514//motile cilium;GO:0031970//organelle envelope lumen;GO:0042995//cell projection;GO:0044463//cell projection part;GO:0043227//membrane-bounded organelle;GO:0044441//ciliary part;GO:0031988//membrane-bounded vesicle;GO:0044446//intracellula…	GO:0005488//binding;GO:0016301//kinase activity;GO:1901363//heterocyclic compound binding;GO:0032550//purine ribonucleoside binding;GO:0032549//ribonucleoside binding;GO:0003824//catalytic activity;GO:0036094//small molecule binding;GO:0016776//phosphotransferase activity, phosphate group as acceptor;GO:0001882//nucleoside binding;GO:0097367//carbohydrate derivative binding;GO:0097159//organic cy…	GO:0008152//metabolic process;GO:0019637//organophosphate metabolic process;GO:0009117//nucleotide metabolic process;GO:0072521//purine-containing compound metabolic process;GO:0009260//ribonucleotide biosynthetic process;GO:0019438//aromatic compound biosynthetic process;GO:1901137//carbohydrate derivative biosynthetic process;GO:0044710//single-organism metabolic process;GO:0009058//biosyntheti…
NC_030809.1	26299162	26299337	peak_139	0.00402753	.	175	1	175	0	4.261	2.8528	-1.4082	0.417695	0.997212	0.379141	0.00121241	ncbi_102183467	+	26138037	26299526	XM_005676602.2	mRNA	EPHA4	EPH receptor A4	Organismal Systems	Development	ko04360//Axon guidance	K05105	GO:0005769//early endosome;GO:0005622//intracellular;GO:0012505//endomembrane system;GO:0043231//intracellular membrane-bounded organelle;GO:0016021//integral component of membrane;GO:0043229//intracellular organelle;GO:0043227//membrane-bounded organelle;GO:0016020//membrane;GO:0044464//cell part;GO:0043005//neuron projection;GO:0005623//cell;GO:0043226//organelle;GO:0042995//cell projection;GO:…	GO:1901363//heterocyclic compound binding;GO:0004714//transmembrane receptor protein tyrosine kinase activity;GO:0016301//kinase activity;GO:0001882//nucleoside binding;GO:0060089//molecular transducer activity;GO:0004713//protein tyrosine kinase activity;GO:0097367//carbohydrate derivative binding;GO:0016773//phosphotransferase activity, alcohol group as acceptor;GO:0016740//transferase activity…	GO:0048585//negative regulation of response to stimulus;GO:0007626//locomotory behavior;GO:0080090//regulation of primary metabolic process;GO:0009967//positive regulation of signal transduction;GO:0065009//regulation of molecular function;GO:0045595//regulation of cell differentiation;GO:0048858//cell projection morphogenesis;GO:0061564//axon development;GO:0051338//regulation of transferase act…
NC_030809.1	40656003	40656946	peak_150	0.00402753	.	943	1	943	0	3.48226	5.08319	1.60093	0.414735	0.997212	0.382229	0.00121241	ncbi_102184387	-	40655729	40688193	XM_005676425.3	mRNA	CPO	carboxypeptidase O	-	-	-	-	-	GO:0003824//catalytic activity;GO:0043167//ion binding;GO:0008233//peptidase activity;GO:0070011//peptidase activity, acting on L-amino acid peptides;GO:0046872//metal ion binding;GO:0005488//binding;GO:0046914//transition metal ion binding;GO:0043169//cation binding;GO:0008238//exopeptidase activity;GO:0016787//hydrolase activity	GO:0071704//organic substance metabolic process;GO:0043170//macromolecule metabolic process;GO:0008152//metabolic process;GO:0019538//protein metabolic process;GO:0044238//primary metabolic process
NC_030809.1	49926328	49926378	peak_154	2.89596	.	50	1	50	0	1.94685	0.0745232	-1.87233	0.00176066	0.134348	2.75433	0.87177	ncbi_100861238	+	49916931	49926745	XM_018061279.1	mRNA	HSPD1	heat shock protein family D (Hsp60) member 1	Organismal Systems;Genetic Information Processing;Human Diseases	Aging;Infectious diseases;Folding, sorting and degradation;Endocrine and metabolic diseases	ko05152//Tuberculosis;ko04212//Longevity regulating pathway - worm;ko03018//RNA degradation;ko04940//Type I diabetes mellitus;ko05134//Legionellosis	K04077	GO:0043234//protein complex;GO:0061695//transferase complex, transferring phosphorus-containing groups;GO:0044429//mitochondrial part;GO:0005623//cell;GO:0044428//nuclear part;GO:0016021//integral component of membrane;GO:1902911//protein kinase complex;GO:0031982//vesicle;GO:0044464//cell part;GO:0044446//intracellular organelle part;GO:0019908//nuclear cyclin-dependent protein kinase holoenzyme…	GO:0003676//nucleic acid binding;GO:0097367//carbohydrate derivative binding;GO:0005515//protein binding;GO:0032549//ribonucleoside binding;GO:0001882//nucleoside binding;GO:0032550//purine ribonucleoside binding;GO:0005488//binding;GO:0003723//RNA binding;GO:0008289//lipid binding;GO:1901363//heterocyclic compound binding;GO:0036094//small molecule binding;GO:0097159//organic cyclic compound bin…	GO:0032501//multicellular organismal process;GO:0043065//positive regulation of apoptotic process;GO:0052547//regulation of peptidase activity;GO:0044237//cellular metabolic process;GO:0043281//regulation of cysteine-type endopeptidase activity involved in apoptotic process;GO:0031325//positive regulation of cellular metabolic process;GO:0034110//regulation of homotypic cell-cell adhesion;GO:0042…
NC_030809.1	66593047	66595369	peak_157	0.00402753	.	2322	1	2322	0	2.66908	1.66067	-1.00841	0.365562	0.997212	0.437039	0.00121241	ncbi_102175905	+	66492663	66600576	XM_018061956.1	mRNA	CCDC93	coiled-coil domain containing 93	-	-	-	-	-	-	-
NC_030809.1	84038961	84039136	peak_159	0.00402753	.	175	1	175	0	4.2748	2.46675	-1.80805	0.186315	0.997212	0.729753	0.00121241	ncbi_102190273	-	84035437	84171483	XM_018062545.1	mRNA	ZEB2	zinc finger E-box binding homeobox 2	Human Diseases	Cancers	ko05202//Transcriptional misregulation in cancers;ko05206//MicroRNAs in cancer;ko05215//Prostate cancer	K09299	GO:0044424//intracellular part;GO:0043226//organelle;GO:0043231//intracellular membrane-bounded organelle;GO:0043227//membrane-bounded organelle;GO:0005623//cell;GO:0044464//cell part;GO:0043229//intracellular organelle;GO:0005622//intracellular	GO:1901363//heterocyclic compound binding;GO:0003676//nucleic acid binding;GO:0097159//organic cyclic compound binding;GO:0043167//ion binding;GO:0043169//cation binding;GO:0005488//binding;GO:0046332//SMAD binding;GO:0005515//protein binding	GO:0090130//tissue migration;GO:0045859//regulation of protein kinase activity;GO:0051252//regulation of RNA metabolic process;GO:0010646//regulation of cell communication;GO:0010556//regulation of macromolecule biosynthetic process;GO:0010631//epithelial cell migration;GO:0007275//multicellular organism development;GO:0071902//positive regulation of protein serine/threonine kinase activity;GO:00…
NC_030809.1	91546090	91546265	peak_161	0.00402753	.	175	1	175	0	5.04113	2.7126	-2.32853	0.188201	0.997212	0.725379	0.00121241	ncbi_102183645	+	91489038	91550036	XM_018062832.1	mRNA	RIF1	replication timing regulatory factor 1	Cellular Processes	Cellular community - eukaryotes	ko04550//Signaling pathways regulating pluripotency of stem cells	K11138	GO:0043227//membrane-bounded organelle;GO:0045120//pronucleus;GO:0043228//non-membrane-bounded organelle;GO:0016020//membrane;GO:0005623//cell;GO:0044424//intracellular part;GO:0005622//intracellular;GO:0043229//intracellular organelle;GO:0043232//intracellular non-membrane-bounded organelle;GO:0005634//nucleus;GO:0044464//cell part;GO:0043231//intracellular membrane-bounded organelle;GO:0043226/…	-	GO:0044707//single-multicellular organism process;GO:0032501//multicellular organismal process;GO:0044699//single-organism process
NC_030809.1	109644670	109644770	peak_163	0.00402753	.	100	1	100	0	2.46832	1.46139	-1.00692	0.303017	0.997212	0.518533	0.00121241	ncbi_102171553	+	109605838	109649212	XM_005675995.3	mRNA	PPIG	peptidylprolyl isomerase G	-	-	-	-	-	-	-
NC_030809.1	117841264	117841400	peak_167	0.00402753	.	136	1	136	0	5.09462	2.49142	-2.6032	0.307036	0.997212	0.512811	0.00121241	ncbi_102174783	+	117617868	117841400	XM_018065144.1	mRNA	OSBPL6	oxysterol binding protein like 6	-	-	-	-	GO:0044432//endoplasmic reticulum part;GO:0031090//organelle membrane;GO:0044422//organelle part;GO:0005783//endoplasmic reticulum;GO:0044424//intracellular part;GO:0044464//cell part;GO:0005622//intracellular;GO:0043231//intracellular membrane-bounded organelle;GO:0044444//cytoplasmic part;GO:0012505//endomembrane system;GO:0043229//intracellular organelle;GO:0016020//membrane;GO:0005623//cell;G…	-	GO:0051179//localization;GO:0051234//establishment of localization;GO:1902578//single-organism localization;GO:0044765//single-organism transport;GO:0006810//transport;GO:0044699//single-organism process
NC_030809.1	117927473	117927648	peak_168	0	.	175	1	175	0	2.42025	0.672816	-1.74743	NA	NA	NA	NA	ncbi_102173508	+	117902453	117928183	XM_018065208.1	mRNA	PLEKHA3	pleckstrin homology domain containing A3	-	-	-	-	GO:0043227//membrane-bounded organelle;GO:0005623//cell;GO:0044424//intracellular part;GO:0043229//intracellular organelle;GO:0043231//intracellular membrane-bounded organelle;GO:0005622//intracellular;GO:0043226//organelle;GO:0044464//cell part	GO:0043167//ion binding;GO:0008289//lipid binding;GO:0035091//phosphatidylinositol binding;GO:0043168//anion binding;GO:0005488//binding;GO:0005543//phospholipid binding	-
NC_030809.1	119439551	119439726	peak_169	0.294823	.	175	1	175	0	4.19948	2.9422	-1.25729	0.0501798	0.815172	1.29947	0.0887506	ncbi_102170739	-	119438552	119504057	XM_005675898.2	mRNA	CWC22	CWC22 spliceosome associated protein homolog	-	-	-	-	GO:0044422//organelle part;GO:0031974//membrane-enclosed lumen;GO:0032991//macromolecular complex;GO:0030529//intracellular ribonucleoprotein complex;GO:0005654//nucleoplasm;GO:0044428//nuclear part;GO:0005634//nucleus;GO:0070013//intracellular organelle lumen;GO:1990904//ribonucleoprotein complex;GO:0043227//membrane-bounded organelle;GO:0044451//nucleoplasm part;GO:0005623//cell;GO:0043231//int…	-	-
NC_030809.1	131638383	131638458	peak_173	0.584895	.	75	1	75	0	3.12997	0.578968	-2.551	0.0247554	0.666698	1.60633	0.176071	ncbi_102178216	-	131638384	131677905	XM_018065840.1	mRNA	LIMS2	LIM zinc finger domain containing 2	-	-	-	-	GO:0030054//cell junction;GO:0030055//cell-substrate junction;GO:0005912//adherens junction;GO:0070161//anchoring junction;GO:0005924//cell-substrate adherens junction	GO:0046914//transition metal ion binding;GO:0043169//cation binding;GO:0046872//metal ion binding;GO:0043167//ion binding;GO:0005488//binding	GO:0050789//regulation of biological process;GO:0050680//negative regulation of epithelial cell proliferation;GO:0048519//negative regulation of biological process;GO:0048523//negative regulation of cellular process;GO:0042127//regulation of cell proliferation;GO:0009987//cellular process;GO:0007166//cell surface receptor signaling pathway;GO:0016043//cellular component organization;GO:0051716//c…
NC_030809.1	131889432	131889607	peak_175	0.00402753	.	175	1	175	0	2.66093	1.61869	-1.04224	0.241428	0.997212	0.617212	0.00121241	ncbi_102174167	-	131889258	131902833	XM_005675838.3	mRNA	POLR2D	RNA polymerase II subunit D	Metabolism;Human Diseases;Genetic Information Processing	Infectious diseases;Neurodegenerative diseases;Nucleotide metabolism;Transcription;Global and overview maps	ko01100//Metabolic pathways;ko05169//Epstein-Barr virus infection;ko05016//Huntington disease;ko00230//Purine metabolism;ko00240//Pyrimidine metabolism;ko03020//RNA polymerase	K03012	-	-	-
NC_030809.1	131908305	131908355	peak_176	0.00402753	.	50	1	50	0	2.43444	3.5071	1.07266	0.416985	0.997212	0.379879	0.00121241	ncbi_102173892	-	131905181	131925159	XM_018065881.1	mRNA	AMMECR1L	AMMECR1 like	-	-	-	-	-	-	-
NC_030810.1	3517007	3517157	peak_185	0.00402753	.	150	1	150	0	3.64558	2.35872	-1.28686	0.381913	0.997212	0.418036	0.00121241	ncbi_102170479	-	3503209	3662640	XM_018040482.1	mRNA	LRRFIP1	LRR binding FLII interacting protein 1	-	-	-	-	GO:0005623//cell;GO:0044464//cell part;GO:0005622//intracellular;GO:0016020//membrane;GO:0044424//intracellular part	GO:0046983//protein dimerization activity;GO:0005515//protein binding;GO:0005488//binding	-
NC_030810.1	7266777	7266899	peak_188	0.0881856	.	122	1	122	0	6.62872	4.37537	-2.25335	0.102093	0.940705	0.991005	0.0265465	ncbi_102174269	+	7253797	7266899	XM_018040926.1	mRNA	HJURP	Holliday junction recognition protein	-	-	-	-	GO:0043231//intracellular membrane-bounded organelle;GO:0043228//non-membrane-bounded organelle;GO:0000776//kinetochore;GO:0005622//intracellular;GO:0044464//cell part;GO:0044446//intracellular organelle part;GO:0044427//chromosomal part;GO:0043229//intracellular organelle;GO:0043227//membrane-bounded organelle;GO:0043232//intracellular non-membrane-bounded organelle;GO:0000775//chromosome, centr…	GO:0005488//binding;GO:0005515//protein binding	GO:0009987//cellular process;GO:0044699//single-organism process;GO:0051098//regulation of binding;GO:0071822//protein complex subunit organization;GO:0006338//chromatin remodeling;GO:0044763//single-organism cellular process;GO:0043044//ATP-dependent chromatin remodeling;GO:0065007//biological regulation;GO:0006996//organelle organization;GO:0071840//cellular component organization or biogenesis…
NC_030810.1	7627489	7627564	peak_189	0.392484	.	75	1	75	0	2.51088	1.21694	-1.29394	0.0382772	0.761817	1.41706	0.11815	ncbi_102190013	+	7545239	7627846	XM_018041013.1	mRNA	USP40	ubiquitin specific peptidase 40	-	-	-	-	-	-	-
NC_030810.1	12807406	12808461	peak_199	1.58877	.	1055	1	1055	0	2.03513	0.467954	-1.56718	0.00535852	0.332455	2.27096	0.478267	ncbi_102172962	-	12807257	12831210	XM_005678676.3	mRNA	SF3A3	splicing factor 3a subunit 3	Genetic Information Processing	Transcription	ko03040//Spliceosome	K12827	GO:0031981//nuclear lumen;GO:0031974//membrane-enclosed lumen;GO:0032991//macromolecular complex;GO:0016604//nuclear body;GO:0005623//cell;GO:0005622//intracellular;GO:0044424//intracellular part;GO:0043231//intracellular membrane-bounded organelle;GO:0005681//spliceosomal complex;GO:1990904//ribonucleoprotein complex;GO:0044464//cell part;GO:0070013//intracellular organelle lumen;GO:0044428//nuc…	GO:0005488//binding;GO:0046914//transition metal ion binding;GO:0043167//ion binding;GO:0046872//metal ion binding;GO:1901363//heterocyclic compound binding;GO:0097159//organic cyclic compound binding;GO:0043169//cation binding;GO:0003723//RNA binding;GO:0003676//nucleic acid binding	GO:0000398//mRNA splicing, via spliceosome;GO:0043170//macromolecule metabolic process;GO:0006396//RNA processing;GO:0008152//metabolic process;GO:0034622//cellular macromolecular complex assembly;GO:1901360//organic cyclic compound metabolic process;GO:0010467//gene expression;GO:0000245//spliceosomal complex assembly;GO:0022613//ribonucleoprotein complex biogenesis;GO:0016043//cellular componen…
NC_030810.1	13660927	13661102	peak_200	0.00402753	.	175	1	175	0	4.49028	3.41084	-1.07944	0.142474	0.997212	0.846265	0.00121241	ncbi_102171835	-	13660928	13675460	XM_018042008.1	mRNA	RRAGC	Ras related GTP binding C	Cellular Processes;Environmental Information Processing	Signal transduction;Transport and catabolism	ko04150//mTOR signaling pathway;ko04140//Autophagy - animal	K16186	-	-	-
NC_030810.1	17391289	17391389	peak_207	0.00402753	.	100	1	100	0	3.58546	2.25153	-1.33393	0.144449	0.997212	0.840286	0.00121241	ncbi_102175083	+	17386195	17391582	XM_005678592.3	mRNA	ZNF691	zinc finger protein 691	-	-	-	-	GO:0005623//cell;GO:0043226//organelle;GO:0043231//intracellular membrane-bounded organelle;GO:0043229//intracellular organelle;GO:0044464//cell part;GO:0043227//membrane-bounded organelle;GO:0044424//intracellular part;GO:0005622//intracellular	GO:0043167//ion binding;GO:0097159//organic cyclic compound binding;GO:0005488//binding;GO:1901363//heterocyclic compound binding;GO:0043169//cation binding;GO:0003676//nucleic acid binding	GO:0009987//cellular process;GO:0019222//regulation of metabolic process;GO:1901576//organic substance biosynthetic process;GO:0071704//organic substance metabolic process;GO:0009058//biosynthetic process;GO:0043170//macromolecule metabolic process;GO:0009059//macromolecule biosynthetic process;GO:0065007//biological regulation;GO:0060255//regulation of macromolecule metabolic process;GO:0044249/…
NC_030810.1	19735282	19736094	peak_212	0.00402753	.	812	1	812	0	3.83654	1.40236	-2.43417	0.26186	0.997212	0.58193	0.00121241	ncbi_102186822	+	19735233	19738693	XM_005678547.3	mRNA	UROD	uroporphyrinogen decarboxylase	Metabolism	Global and overview maps;Metabolism of cofactors and vitamins	ko01100//Metabolic pathways;ko00860//Porphyrin and chlorophyll metabolism	K01599	-	-	-
NC_030810.1	20056227	20056402	peak_214	0.00402753	.	175	1	175	0	3.26306	1.5499	-1.71317	0.231613	0.997212	0.635238	0.00121241	ncbi_102184868	-	20056153	20195032	XM_018043579.1	mRNA	TESK2	testis-specific kinase 2	-	-	-	-	-	GO:0003824//catalytic activity;GO:0001883//purine nucleoside binding;GO:0016740//transferase activity;GO:0005488//binding;GO:1901363//heterocyclic compound binding;GO:0016773//phosphotransferase activity, alcohol group as acceptor;GO:0016301//kinase activity;GO:0032549//ribonucleoside binding;GO:0097367//carbohydrate derivative binding;GO:0001882//nucleoside binding;GO:0016772//transferase activi…	GO:0071704//organic substance metabolic process;GO:0044260//cellular macromolecule metabolic process;GO:0044237//cellular metabolic process;GO:0044267//cellular protein metabolic process;GO:0008152//metabolic process;GO:0016310//phosphorylation;GO:0006793//phosphorus metabolic process;GO:0006468//protein phosphorylation;GO:0009987//cellular process;GO:0006464//cellular protein modification proces…
NC_030810.1	20691730	20691855	peak_218	0.0535637	.	125	1	125	0	4.1539	2.80661	-1.34729	0.120697	0.963553	0.918303	0.0161243	ncbi_102177952	+	20492886	20691862	XM_018043683.1	mRNA	MAST2	microtubule associated serine/threonine kinase 2	-	-	-	-	GO:0005623//cell;GO:0044464//cell part;GO:0043228//non-membrane-bounded organelle;GO:0043232//intracellular non-membrane-bounded organelle;GO:0005622//intracellular;GO:0043229//intracellular organelle;GO:0005856//cytoskeleton;GO:0043226//organelle;GO:0044424//intracellular part	GO:0015631//tubulin binding;GO:0016773//phosphotransferase activity, alcohol group as acceptor;GO:0003824//catalytic activity;GO:0043167//ion binding;GO:0043169//cation binding;GO:0016740//transferase activity;GO:0005488//binding;GO:0008092//cytoskeletal protein binding;GO:0001883//purine nucleoside binding;GO:0019899//enzyme binding;GO:0016301//kinase activity;GO:0097367//carbohydrate derivative…	GO:0019538//protein metabolic process;GO:0006793//phosphorus metabolic process;GO:0043170//macromolecule metabolic process;GO:0036211//protein modification process;GO:0065007//biological regulation;GO:0009987//cellular process;GO:0043412//macromolecule modification;GO:0008152//metabolic process;GO:0044237//cellular metabolic process;GO:0044267//cellular protein metabolic process;GO:0044260//cellu…
NC_030810.1	21805895	21806045	peak_219	0.00402753	.	150	1	150	0	3.1354	0.226873	-2.90852	0.195699	0.997212	0.70841	0.00121241	ncbi_102191756	-	21802996	21819986	XM_018043879.1	mRNA	TAL1	TAL bHLH transcription factor 1, erythroid differentiation factor	-	-	-	-	GO:0043227//membrane-bounded organelle;GO:0043228//non-membrane-bounded organelle;GO:0043229//intracellular organelle;GO:0044446//intracellular organelle part;GO:0044464//cell part;GO:0043231//intracellular membrane-bounded organelle;GO:0032991//macromolecular complex;GO:0044422//organelle part;GO:0000785//chromatin;GO:0005694//chromosome;GO:0044427//chromosomal part;GO:0005622//intracellular;GO:…	GO:0005515//protein binding;GO:0044212//transcription regulatory region DNA binding;GO:0001071//nucleic acid binding transcription factor activity;GO:0097159//organic cyclic compound binding;GO:0046983//protein dimerization activity;GO:0003690//double-stranded DNA binding;GO:0000976//transcription regulatory region sequence-specific DNA binding;GO:0005488//binding;GO:0003700//transcription factor…	GO:0009987//cellular process;GO:0048646//anatomical structure formation involved in morphogenesis;GO:0044767//single-organism developmental process;GO:0031323//regulation of cellular metabolic process;GO:0048333//mesodermal cell differentiation;GO:1902275//regulation of chromatin organization;GO:0065007//biological regulation;GO:0007498//mesoderm development;GO:0045637//regulation of myeloid cell…
NC_030810.1	25852849	25852999	peak_220	0.127969	.	150	1	150	0	1.8421	0.314361	-1.52774	0.0816178	0.915119	1.08822	0.0385226	ncbi_102168683	-	25851875	25998067	XM_005678437.3	mRNA	EPS15	epidermal growth factor receptor pathway substrate 15	Cellular Processes	Transport and catabolism	ko04144//Endocytosis	K12472	GO:0044424//intracellular part;GO:0030118//clathrin coat;GO:0048475//coated membrane;GO:0044444//cytoplasmic part;GO:0043226//organelle;GO:0043229//intracellular organelle;GO:0032991//macromolecular complex;GO:0031982//vesicle;GO:0031090//organelle membrane;GO:0043231//intracellular membrane-bounded organelle;GO:0005737//cytoplasm;GO:0030117//membrane coat;GO:0005622//intracellular;GO:0016020//me…	GO:0032182//ubiquitin-like protein binding;GO:0005488//binding;GO:0005515//protein binding;GO:0043130//ubiquitin binding	GO:0016043//cellular component organization;GO:0071840//cellular component organization or biogenesis;GO:0016050//vesicle organization;GO:0016192//vesicle-mediated transport;GO:0006810//transport;GO:0051234//establishment of localization;GO:0006900//membrane budding;GO:0006901//vesicle coating;GO:0061024//membrane organization;GO:0006996//organelle organization;GO:0051179//localization;GO:0009987…
NC_030810.1	28556394	28556569	peak_226	0.00402753	.	175	1	175	0	4.01094	2.93349	-1.07745	0.192312	0.997212	0.715993	0.00121241	ncbi_102178134	+	28536539	28556695	XM_018044430.1	mRNA	LRRC42	leucine rich repeat containing 42	-	-	-	-	-	-	-
NC_030810.1	28574584	28574684	peak_227	0.233313	.	100	1	100	0	5.33944	1.71934	-3.6201	0.0590031	0.850679	1.22913	0.0702342	ncbi_102176659	-	28574585	28585538	XM_005678380.3	mRNA	LDLRAD1	low density lipoprotein receptor class A domain containing 1	-	-	-	-	-	-	-
NC_030810.1	37808244	37808419	peak_235	0.00402753	.	175	1	175	0	4.15064	2.54135	-1.60929	0.156812	0.997212	0.804621	0.00121241	ncbi_102187017	-	37805995	37997408	XM_018044997.1	mRNA	DOCK7	dedicator of cytokinesis 7	-	-	-	-	GO:0043234//protein complex;GO:0070161//anchoring junction;GO:0032991//macromolecular complex;GO:0005912//adherens junction;GO:0005924//cell-substrate adherens junction;GO:0030054//cell junction;GO:0030055//cell-substrate junction	GO:0017048//Rho GTPase binding;GO:0005488//binding;GO:0019899//enzyme binding;GO:0031267//small GTPase binding;GO:0017016//Ras GTPase binding;GO:0005515//protein binding;GO:0051020//GTPase binding	GO:0048534//hematopoietic or lymphoid organ development;GO:0001934//positive regulation of protein phosphorylation;GO:0065009//regulation of molecular function;GO:0032502//developmental process;GO:0000902//cell morphogenesis;GO:0001932//regulation of protein phosphorylation;GO:0048522//positive regulation of cellular process;GO:0048869//cellular developmental process;GO:0030097//hemopoiesis;GO:00…
NC_030810.1	54461531	54461606	peak_241	0	.	75	1	75	0	2.10975	0.388651	-1.72109	NA	NA	NA	NA	ncbi_102176843	-	54456075	54490896	XM_005678222.2	mRNA	FUBP1	far upstream element binding protein 1	-	-	-	-	GO:0005622//intracellular;GO:0043226//organelle;GO:0005623//cell;GO:0043227//membrane-bounded organelle;GO:0043229//intracellular organelle;GO:0044424//intracellular part;GO:0043231//intracellular membrane-bounded organelle;GO:0044464//cell part	GO:0097159//organic cyclic compound binding;GO:0003676//nucleic acid binding;GO:1901363//heterocyclic compound binding;GO:0003723//RNA binding;GO:0005488//binding	GO:0031326//regulation of cellular biosynthetic process;GO:0065007//biological regulation;GO:0006357//regulation of transcription from RNA polymerase II promoter;GO:0019222//regulation of metabolic process;GO:0009889//regulation of biosynthetic process;GO:0031323//regulation of cellular metabolic process;GO:0050794//regulation of cellular process;GO:1903506//regulation of nucleic acid-templated t…
NC_030810.1	67274126	67274176	peak_249	0.63513	.	50	1	50	0	3.02702	1.45475	-1.57227	0.0215643	0.643883	1.66626	0.191193	ncbi_102172858	+	67142804	67274420	XM_018045729.1	mRNA	LRRC8D	leucine rich repeat containing 8 family member D	-	-	-	-	-	-	-
NC_030810.1	78186646	78186721	peak_254	0.0881856	.	75	1	75	0	3.17509	1.9862	-1.18889	0.100856	0.940705	0.996299	0.0265465	ncbi_102174352	+	78094049	78192851	XM_005678037.3	mRNA	SLC30A7	solute carrier family 30 member 7	-	-	-	-	GO:0044444//cytoplasmic part;GO:0031224//intrinsic component of membrane;GO:0043226//organelle;GO:0044464//cell part;GO:0043231//intracellular membrane-bounded organelle;GO:0031988//membrane-bounded vesicle;GO:0044424//intracellular part;GO:0031982//vesicle;GO:0005737//cytoplasm;GO:0005622//intracellular;GO:0044425//membrane part;GO:0043227//membrane-bounded organelle;GO:0043229//intracellular or…	GO:0005215//transporter activity;GO:0015075//ion transmembrane transporter activity;GO:0022891//substrate-specific transmembrane transporter activity;GO:0022892//substrate-specific transporter activity;GO:0022857//transmembrane transporter activity	GO:0030001//metal ion transport;GO:0051238//sequestering of metal ion;GO:0009987//cellular process;GO:0051235//maintenance of location;GO:1902578//single-organism localization;GO:0065007//biological regulation;GO:0051234//establishment of localization;GO:0006811//ion transport;GO:0051179//localization;GO:0065008//regulation of biological quality;GO:0000041//transition metal ion transport;GO:00068…
NC_030810.1	85880384	85880534	peak_256	0.00402753	.	150	1	150	0	2.6338	1.59773	-1.03608	0.158867	0.997212	0.798966	0.00121241	ncbi_102187281	+	85873054	85881623	XM_013962575.2	mRNA	PRPF38B	pre-mRNA processing factor 38B	Genetic Information Processing	Transcription	ko03040//Spliceosome	K12850	-	-	-
NC_030810.1	86503042	86503092	peak_260	0.00402753	.	50	1	50	0	2.50245	1.37435	-1.1281	0.309561	0.997212	0.509254	0.00121241	ncbi_102186449	-	86502993	86523826	XM_018045858.1	mRNA	PSMA5	proteasome subunit alpha 5	Genetic Information Processing	Folding, sorting and degradation	ko03050//Proteasome	K02729	GO:0044464//cell part;GO:0044446//intracellular organelle part;GO:0043227//membrane-bounded organelle;GO:0031981//nuclear lumen;GO:0043234//protein complex;GO:0032991//macromolecular complex;GO:0044428//nuclear part;GO:0005622//intracellular;GO:0044444//cytoplasmic part;GO:0031988//membrane-bounded vesicle;GO:0043231//intracellular membrane-bounded organelle;GO:0005737//cytoplasm;GO:0005623//cell…	GO:0005488//binding;GO:0070011//peptidase activity, acting on L-amino acid peptides;GO:0008233//peptidase activity;GO:0016787//hydrolase activity;GO:0003824//catalytic activity;GO:0004175//endopeptidase activity	GO:0048584//positive regulation of response to stimulus;GO:0002478//antigen processing and presentation of exogenous peptide antigen;GO:1901575//organic substance catabolic process;GO:0051340//regulation of ligase activity;GO:0045089//positive regulation of innate immune response;GO:0033554//cellular response to stress;GO:0000087//mitotic M phase;GO:0051603//proteolysis involved in cellular prote…
NC_030810.1	91120268	91120343	peak_266	0.00402753	.	75	1	75	0	3.73995	2.51834	-1.2216	0.456661	0.997212	0.340406	0.00121241	ncbi_102168405	+	91114071	91122343	XM_005677854.3	mRNA	DCLRE1B	DNA cross-link repair 1B	-	-	-	-	GO:0015630//microtubule cytoskeleton;GO:0043232//intracellular non-membrane-bounded organelle;GO:0043231//intracellular membrane-bounded organelle;GO:0005815//microtubule organizing center;GO:0044464//cell part;GO:0043226//organelle;GO:0044424//intracellular part;GO:0005694//chromosome;GO:0043229//intracellular organelle;GO:0098687//chromosomal region;GO:0005856//cytoskeleton;GO:0043227//membrane…	GO:0016788//hydrolase activity, acting on ester bonds;GO:0016787//hydrolase activity;GO:0004527//exonuclease activity;GO:0004518//nuclease activity;GO:0003824//catalytic activity	GO:0044710//single-organism metabolic process;GO:0042592//homeostatic process;GO:0006139//nucleobase-containing compound metabolic process;GO:0009987//cellular process;GO:0043170//macromolecule metabolic process;GO:0034641//cellular nitrogen compound metabolic process;GO:0046483//heterocycle metabolic process;GO:0006725//cellular aromatic compound metabolic process;GO:0065007//biological regulati…
NC_030810.1	91203659	91203709	peak_268	0.00402753	.	50	1	50	0	3.49676	2.27247	-1.22429	0.248511	0.997212	0.604654	0.00121241	ncbi_102191096	+	91200646	91203714	XM_005677850.3	mRNA	OLFML3	olfactomedin like 3	-	-	-	-	GO:0043226//organelle	-	GO:0032501//multicellular organismal process;GO:0044707//single-multicellular organism process;GO:0044699//single-organism process
NC_030810.1	97974870	97974920	peak_275	0.279764	.	50	1	50	0	3.71033	2.00717	-1.70316	0.0551749	0.823726	1.25826	0.0842172	ncbi_102169928	-	97974871	97991339	XM_018045996.1	mRNA	PRKAB2	protein kinase AMP-activated non-catalytic subunit beta 2	Cellular Processes;Organismal Systems;Environmental Information Processing;Human Diseases	Signal transduction;Endocrine system;Aging;Environmental adaptation;Cardiovascular diseases;Cellular community - eukaryotes;Endocrine and metabolic diseases	ko04714//Thermogenesis;ko04530//Tight junction;ko04921//Oxytocin signaling pathway;ko04932//Non-alcoholic fatty liver disease (NAFLD);ko04910//Insulin signaling pathway;ko04371//Apelin signaling pathway;ko04068//FoxO signaling pathway;ko04152//AMPK signaling pathway;ko04931//Insulin resistance;ko04922//Glucagon signaling pathway;ko04211//Longevity regulating pathway - mammal;ko05410//Hypertrophic…	K07199	GO:0005737//cytoplasm;GO:0070013//intracellular organelle lumen;GO:0005634//nucleus;GO:0044444//cytoplasmic part;GO:0043233//organelle lumen;GO:0031981//nuclear lumen;GO:0043226//organelle;GO:0044422//organelle part;GO:0005623//cell;GO:0044424//intracellular part;GO:0044464//cell part;GO:0044428//nuclear part;GO:0043231//intracellular membrane-bounded organelle;GO:0044446//intracellular organelle…	GO:0005515//protein binding;GO:0005488//binding;GO:0003824//catalytic activity;GO:0004674//protein serine/threonine kinase activity;GO:0016772//transferase activity, transferring phosphorus-containing groups;GO:0016773//phosphotransferase activity, alcohol group as acceptor;GO:0016740//transferase activity;GO:0016301//kinase activity;GO:0004672//protein kinase activity	GO:0034645//cellular macromolecule biosynthetic process;GO:0051246//regulation of protein metabolic process;GO:0006629//lipid metabolic process;GO:0044237//cellular metabolic process;GO:0071704//organic substance metabolic process;GO:1902582//single-organism intracellular transport;GO:0051716//cellular response to stimulus;GO:0009987//cellular process;GO:1901360//organic cyclic compound metabolic…
NC_030810.1	101220504	101220704	peak_288	0.00402753	.	200	1	200	0	5.974	7.08408	1.11008	0.39597	0.997212	0.402337	0.00121241	ncbi_108635652	-	101220405	101222449	XM_018046581.1	mRNA	C2CD4D	C2 calcium dependent domain containing 4D	-	-	-	-	-	-	-
NC_030810.1	104972197	104972372	peak_298	0.00402753	.	175	1	175	0	5.13737	2.83213	-2.30524	0.368729	0.997212	0.433292	0.00121241	ncbi_102185413	-	104826727	105033305	XM_018046246.1	mRNA	ASH1L	ASH1 like histone lysine methyltransferase	Metabolism	Amino acid metabolism	ko00310//Lysine degradation	K06101	GO:0005622//intracellular;GO:0005623//cell;GO:0031988//membrane-bounded vesicle;GO:0043231//intracellular membrane-bounded organelle;GO:0043227//membrane-bounded organelle;GO:0044424//intracellular part;GO:0031982//vesicle;GO:0044464//cell part;GO:0043229//intracellular organelle;GO:0043226//organelle	GO:0043169//cation binding;GO:0008757//S-adenosylmethionine-dependent methyltransferase activity;GO:0043167//ion binding;GO:0097159//organic cyclic compound binding;GO:0042054//histone methyltransferase activity;GO:0016279//protein-lysine N-methyltransferase activity;GO:0016740//transferase activity;GO:0016741//transferase activity, transferring one-carbon groups;GO:0003676//nucleic acid binding;…	GO:0050789//regulation of biological process;GO:0048523//negative regulation of cellular process;GO:0016569//covalent chromatin modification;GO:0008213//protein alkylation;GO:1902531//regulation of intracellular signal transduction;GO:0065007//biological regulation;GO:0010556//regulation of macromolecule biosynthetic process;GO:2001141//regulation of RNA biosynthetic process;GO:0044260//cellular …
NC_030810.1	110276860	110277035	peak_307	0.100714	.	175	1	175	0	3.7186	2.51689	-1.20172	0.0946547	0.932571	1.02386	0.0303179	ncbi_102187091	-	110274936	110278790	XM_005677235.3	mRNA	PIGM	phosphatidylinositol glycan anchor biosynthesis class M	Metabolism	Global and overview maps;Glycan biosynthesis and metabolism	ko01100//Metabolic pathways;ko00563//Glycosylphosphatidylinositol(GPI)-anchor biosynthesis	K05284	GO:0044425//membrane part;GO:0016020//membrane;GO:0043226//organelle;GO:0031224//intrinsic component of membrane;GO:0005622//intracellular;GO:0043229//intracellular organelle;GO:0043231//intracellular membrane-bounded organelle;GO:0043227//membrane-bounded organelle;GO:0005623//cell;GO:0044464//cell part;GO:0044424//intracellular part	GO:0016757//transferase activity, transferring glycosyl groups;GO:0016740//transferase activity;GO:0003824//catalytic activity	GO:0008152//metabolic process;GO:0043170//macromolecule metabolic process;GO:0034645//cellular macromolecule biosynthetic process;GO:0006497//protein lipidation;GO:0009059//macromolecule biosynthetic process;GO:0042157//lipoprotein metabolic process;GO:0006464//cellular protein modification process;GO:0071704//organic substance metabolic process;GO:0044238//primary metabolic process;GO:0043412//m…
NC_030810.1	111749809	111749884	peak_308	0.00402753	.	75	1	75	0	4.13267	2.70579	-1.42689	0.296481	0.997212	0.528003	0.00121241	ncbi_102171020	-	111738055	111749927	XM_005677179.3	mRNA	PFDN2	prefoldin subunit 2	-	-	-	-	GO:0043228//non-membrane-bounded organelle;GO:0043227//membrane-bounded organelle;GO:0043229//intracellular organelle;GO:0044464//cell part;GO:0032991//macromolecular complex;GO:0043234//protein complex;GO:0005623//cell;GO:0044424//intracellular part;GO:0043232//intracellular non-membrane-bounded organelle;GO:0005737//cytoplasm;GO:0043226//organelle;GO:0044444//cytoplasmic part;GO:0031988//membra…	GO:0005515//protein binding;GO:0005488//binding	GO:0051084//'de novo' posttranslational protein folding;GO:0009987//cellular process;GO:0006458//'de novo' protein folding;GO:0006457//protein folding
NC_030810.1	112582112	112582337	peak_311	0.666904	.	225	1	225	0	2.8516	4.00355	1.15196	0.0181138	0.629857	1.74199	0.200758	ncbi_102182842	-	112581363	112629906	XM_005677139.3	mRNA	OLFML2B	olfactomedin like 2B	-	-	-	-	-	GO:0005488//binding	GO:0044763//single-organism cellular process;GO:0043062//extracellular structure organization;GO:0016043//cellular component organization;GO:0044699//single-organism process;GO:0009987//cellular process;GO:0071840//cellular component organization or biogenesis
NC_030810.1	119555824	119555999	peak_316	0.00402753	.	175	1	175	0	5.51741	4.20619	-1.31122	0.239056	0.997212	0.621501	0.00121241	ncbi_102187999	-	119541032	119601953	XM_018046462.1	mRNA	GPR161	G protein-coupled receptor 161	Environmental Information Processing	Signal transduction	ko04340//Hedgehog signaling pathway	K08439	GO:0005929//cilium;GO:0043229//intracellular organelle;GO:0005768//endosome;GO:0042995//cell projection;GO:0012505//endomembrane system;GO:0031224//intrinsic component of membrane;GO:0043227//membrane-bounded organelle;GO:0044425//membrane part;GO:0005737//cytoplasm;GO:0044422//organelle part;GO:0031090//organelle membrane;GO:0044444//cytoplasmic part;GO:0044424//intracellular part;GO:0016020//me…	GO:0038023//signaling receptor activity;GO:0004888//transmembrane signaling receptor activity;GO:0099600//transmembrane receptor activity;GO:0004872//receptor activity;GO:0060089//molecular transducer activity;GO:0004871//signal transducer activity	GO:0019222//regulation of metabolic process;GO:0031328//positive regulation of cellular biosynthetic process;GO:0031326//regulation of cellular biosynthetic process;GO:0044699//single-organism process;GO:0045981//positive regulation of nucleotide metabolic process;GO:0044707//single-multicellular organism process;GO:0006140//regulation of nucleotide metabolic process;GO:0010646//regulation of cel…
NC_030811.1	4837141	4837266	peak_320	0.00402753	.	125	1	125	0	2.97335	1.83113	-1.14222	0.617451	0.997212	0.209398	0.00121241	ncbi_102189460	+	4815061	4839362	XM_018046666.1	mRNA	XRCC2	X-ray repair cross complementing 2	Genetic Information Processing	Replication and repair	ko03440//Homologous recombination	K10879	GO:0043232//intracellular non-membrane-bounded organelle;GO:0043229//intracellular organelle;GO:0043234//protein complex;GO:0033061//DNA recombinase mediator complex;GO:0044446//intracellular organelle part;GO:0044427//chromosomal part;GO:0005856//cytoskeleton;GO:0015630//microtubule cytoskeleton;GO:0005694//chromosome;GO:0044430//cytoskeletal part;GO:0005623//cell;GO:0005815//microtubule organiz…	GO:0005488//binding;GO:0043566//structure-specific DNA binding;GO:0016887//ATPase activity;GO:0017111//nucleoside-triphosphatase activity;GO:0032550//purine ribonucleoside binding;GO:0003677//DNA binding;GO:0016818//hydrolase activity, acting on acid anhydrides, in phosphorus-containing anhydrides;GO:0097159//organic cyclic compound binding;GO:0000217//DNA secondary structure binding;GO:0001883//…	GO:0044699//single-organism process;GO:0007010//cytoskeleton organization;GO:0090304//nucleic acid metabolic process;GO:0043009//chordate embryonic development;GO:0007389//pattern specification process;GO:0048519//negative regulation of biological process;GO:0031023//microtubule organizing center organization;GO:0060548//negative regulation of cell death;GO:0043069//negative regulation of program…
NC_030811.1	8311762	8311837	peak_325	0.0189382	.	75	1	75	0	3.59915	2.58569	-1.01346	0.129343	0.986959	0.888257	0.00570098	ncbi_102191764	-	8311713	8327487	XM_018046812.1	mRNA	ZNF783	zinc finger family member 783	-	-	-	-	-	-	-
NC_030811.1	8482913	8482963	peak_327	0.722334	.	50	1	50	0	1.32587	0.0139537	-1.31192	0.0165485	0.606116	1.78124	0.217444	ncbi_102190380	+	8465509	8483328	XM_018046820.1	mRNA	PDIA4	protein disulfide isomerase family A member 4	Organismal Systems;Human Diseases;Genetic Information Processing	Infectious diseases;Endocrine system;Folding, sorting and degradation	ko04141//Protein processing in endoplasmic reticulum;ko04918//Thyroid hormone synthesis;ko05110//Vibrio cholerae infection	K09582	-	-	-
NC_030811.1	17369332	17369507	peak_334	0.00402753	.	175	1	175	0	9.44214	6.98968	-2.45246	0.207393	0.997212	0.683205	0.00121241	ncbi_102177957	+	17174117	17380850	XM_018046875.1	mRNA	HIPK2	homeodomain interacting protein kinase 2	Cellular Processes	Cell growth and death	ko04218//Cellular senescence	K08826	GO:0043233//organelle lumen;GO:0044446//intracellular organelle part;GO:0031981//nuclear lumen;GO:0044464//cell part;GO:0044451//nucleoplasm part;GO:0043227//membrane-bounded organelle;GO:0044428//nuclear part;GO:0005622//intracellular;GO:0070013//intracellular organelle lumen;GO:0031974//membrane-enclosed lumen;GO:0043231//intracellular membrane-bounded organelle;GO:0005634//nucleus;GO:0044422//…	GO:0001882//nucleoside binding;GO:0097367//carbohydrate derivative binding;GO:0032550//purine ribonucleoside binding;GO:0008134//transcription factor binding;GO:0001883//purine nucleoside binding;GO:1901363//heterocyclic compound binding;GO:0016772//transferase activity, transferring phosphorus-containing groups;GO:0000989//transcription factor activity, transcription factor binding;GO:0016740//t…	GO:0009967//positive regulation of signal transduction;GO:0007626//locomotory behavior;GO:0051098//regulation of binding;GO:0010562//positive regulation of phosphorus metabolic process;GO:0022603//regulation of anatomical structure morphogenesis;GO:0007275//multicellular organism development;GO:0051099//positive regulation of binding;GO:0032268//regulation of cellular protein metabolic process;GO…
NC_030811.1	17463935	17464110	peak_335	0.294823	.	175	1	175	0	2.37848	1.10726	-1.27121	0.0509216	0.815172	1.2931	0.0887506	ncbi_102172789	-	17463911	17519652	XM_013963527.2	mRNA	LOC102172789	putative RNA-binding protein Luc7-like 2	-	-	-	-	GO:0044464//cell part;GO:0044422//organelle part;GO:0097525//spliceosomal snRNP complex;GO:0005622//intracellular;GO:0031974//membrane-enclosed lumen;GO:0030532//small nuclear ribonucleoprotein complex;GO:0043233//organelle lumen;GO:0005654//nucleoplasm;GO:0005634//nucleus;GO:0031981//nuclear lumen;GO:0070013//intracellular organelle lumen;GO:0032991//macromolecular complex;GO:0044428//nuclear pa…	GO:1901363//heterocyclic compound binding;GO:0005515//protein binding;GO:0003676//nucleic acid binding;GO:0005488//binding;GO:0003723//RNA binding;GO:0097159//organic cyclic compound binding	GO:0034622//cellular macromolecular complex assembly;GO:0071840//cellular component organization or biogenesis;GO:0016043//cellular component organization;GO:0022618//ribonucleoprotein complex assembly;GO:0044085//cellular component biogenesis;GO:0071826//ribonucleoprotein complex subunit organization;GO:0022607//cellular component assembly;GO:0043933//macromolecular complex subunit organization;…
NC_030811.1	22431293	22431468	peak_341	0.130408	.	175	1	175	0	5.99044	4.55276	-1.43768	0.0806606	0.913573	1.09334	0.0392566	ncbi_102186272	-	22431294	23248169	XM_018046915.1	mRNA	EXOC4	exocyst complex component 4	-	-	-	-	GO:0044425//membrane part;GO:0005622//intracellular;GO:0043209//myelin sheath;GO:0005623//cell;GO:0016020//membrane;GO:0044459//plasma membrane part;GO:0044424//intracellular part;GO:0044464//cell part;GO:0043234//protein complex;GO:0032991//macromolecular complex;GO:0005886//plasma membrane;GO:0071944//cell periphery	GO:0005488//binding;GO:0005515//protein binding;GO:0019904//protein domain specific binding	GO:0022406//membrane docking;GO:0009987//cellular process;GO:0044699//single-organism process;GO:0006810//transport;GO:0016192//vesicle-mediated transport;GO:0044763//single-organism cellular process;GO:0008104//protein localization;GO:0051179//localization;GO:0051234//establishment of localization;GO:0048278//vesicle docking;GO:0033036//macromolecule localization
NC_030811.1	38879603	38879778	peak_346	1.22889	.	175	1	175	0	2.53841	0.691507	-1.8469	0.00943848	0.426645	2.0251	0.369934	ncbi_102190197	+	38875893	38882530	XM_005679349.3	mRNA	YAE1D1	Yae1 domain containing 1	-	-	-	-	-	-	-
NC_030811.1	39216235	39216310	peak_347	0.0535637	.	75	1	75	0	2.08186	0.51596	-1.5659	0.117704	0.963553	0.929209	0.0161243	ncbi_102178697	+	39089487	39220198	XM_018046992.1	mRNA	CDK13	cyclin dependent kinase 13	-	-	-	-	GO:1902494//catalytic complex;GO:0044451//nucleoplasm part;GO:0032991//macromolecular complex;GO:0070013//intracellular organelle lumen;GO:0043229//intracellular organelle;GO:0043234//protein complex;GO:1902911//protein kinase complex;GO:1902554//serine/threonine protein kinase complex;GO:0044446//intracellular organelle part;GO:0005576//extracellular region;GO:0031974//membrane-enclosed lumen;GO…	GO:0032549//ribonucleoside binding;GO:0016740//transferase activity;GO:1901363//heterocyclic compound binding;GO:0001883//purine nucleoside binding;GO:0003676//nucleic acid binding;GO:0003824//catalytic activity;GO:0005488//binding;GO:0097159//organic cyclic compound binding;GO:0097367//carbohydrate derivative binding;GO:0001882//nucleoside binding;GO:0003723//RNA binding;GO:0005515//protein bind…	GO:0016070//RNA metabolic process;GO:0048513//animal organ development;GO:0000375//RNA splicing, via transesterification reactions;GO:0043170//macromolecule metabolic process;GO:0044237//cellular metabolic process;GO:0007049//cell cycle;GO:1903506//regulation of nucleic acid-templated transcription;GO:0048534//hematopoietic or lymphoid organ development;GO:0009987//cellular process;GO:0048856//an…
NC_030811.1	54560572	54560670	peak_356	0.00402753	.	98	1	98	0	4.14897	2.97961	-1.16936	0.252601	0.997212	0.597564	0.00121241	ncbi_102169829	+	54488541	54560670	XM_018047109.1	mRNA	GARS	glycyl-tRNA synthetase	Genetic Information Processing	Translation	ko00970//Aminoacyl-tRNA biosynthesis	K01880	-	-	-
NC_030811.1	68690869	68691044	peak_364	0.00402753	.	175	1	175	0	5.0789	4.03505	-1.04385	0.225293	0.997212	0.647253	0.00121241	ncbi_102181186	+	68576573	68691069	XM_018047186.1	mRNA	MET	MET proto-oncogene, receptor tyrosine kinase	Human Diseases;Environmental Information Processing;Organismal Systems;Cellular Processes	Signal transduction;Cancers;Infectious diseases;Drug resistance;Cellular community - eukaryotes;Development	ko05200//Pathways in cancer;ko04151//PI3K-Akt signaling pathway;ko04010//MAPK signaling pathway;ko04014//Ras signaling pathway;ko05205//Proteoglycans in cancer;ko04510//Focal adhesion;ko04015//Rap1 signaling pathway;ko05202//Transcriptional misregulation in cancers;ko04360//Axon guidance;ko05225//Hepatocellular carcinoma;ko05206//MicroRNAs in cancer;ko05226//Gastric cancer;ko01521//EGFR tyrosine …	K05099	GO:0016020//membrane;GO:0044425//membrane part;GO:0031224//intrinsic component of membrane	GO:0036094//small molecule binding;GO:0016740//transferase activity;GO:0016773//phosphotransferase activity, alcohol group as acceptor;GO:0097367//carbohydrate derivative binding;GO:0004713//protein tyrosine kinase activity;GO:0005488//binding;GO:0004672//protein kinase activity;GO:0016772//transferase activity, transferring phosphorus-containing groups;GO:0001882//nucleoside binding;GO:0032550//…	GO:0008152//metabolic process;GO:0050789//regulation of biological process;GO:0044763//single-organism cellular process;GO:0044267//cellular protein metabolic process;GO:0036211//protein modification process;GO:0009987//cellular process;GO:0007166//cell surface receptor signaling pathway;GO:0007165//signal transduction;GO:0010595//positive regulation of endothelial cell migration;GO:0030334//regu…
NC_030811.1	75878643	75878743	peak_369	0.00402753	.	100	1	100	0	1.4971	-0.0814849	-1.57858	0.420148	0.997212	0.376598	0.00121241	ncbi_102189544	+	75824257	75881622	XM_013963249.2	mRNA	NAPEPLD	N-acyl phosphatidylethanolamine phospholipase D	Organismal Systems	Nervous system	ko04723//Retrograde endocannabinoid signaling	K13985	GO:0031253//cell projection membrane;GO:0071944//cell periphery;GO:0016020//membrane;GO:0005929//cilium;GO:0044441//ciliary part;GO:0044463//cell projection part;GO:0031982//vesicle;GO:0044464//cell part;GO:0098590//plasma membrane region;GO:0060170//ciliary membrane;GO:0042995//cell projection;GO:0031090//organelle membrane;GO:0043227//membrane-bounded organelle;GO:0098588//bounding membrane of …	GO:0046914//transition metal ion binding;GO:0043169//cation binding;GO:0043167//ion binding;GO:0016788//hydrolase activity, acting on ester bonds;GO:0004620//phospholipase activity;GO:0046872//metal ion binding;GO:0003824//catalytic activity;GO:0016298//lipase activity;GO:0005488//binding;GO:0016787//hydrolase activity	GO:0009583//detection of light stimulus;GO:0009628//response to abiotic stimulus;GO:0006721//terpenoid metabolic process;GO:0019637//organophosphate metabolic process;GO:0009987//cellular process;GO:0023052//signaling;GO:0044255//cellular lipid metabolic process;GO:0050789//regulation of biological process;GO:0009582//detection of abiotic stimulus;GO:0044710//single-organism metabolic process;GO:…
NC_030811.1	75878643	75878743	peak_369	0.00402753	.	100	1	100	0	1.4971	-0.0814849	-1.57858	0.420148	0.997212	0.376598	0.00121241	ncbi_102189823	-	75877794	75944754	XM_018047265.1	mRNA	ARMC10	armadillo repeat containing 10	-	-	-	-	-	-	-
NC_030811.1	99785928	99785978	peak_379	0.00402753	.	50	1	50	0	1.88488	0.820533	-1.06435	0.168689	0.997212	0.772914	0.00121241	ncbi_102174805	-	99785429	99787761	XM_005678978.3	mRNA	ARL4A	ADP ribosylation factor like GTPase 4A	-	-	-	-	GO:0043227//membrane-bounded organelle;GO:0044464//cell part;GO:0043228//non-membrane-bounded organelle;GO:0005623//cell;GO:0044424//intracellular part;GO:0043231//intracellular membrane-bounded organelle;GO:0016020//membrane;GO:0043232//intracellular non-membrane-bounded organelle;GO:0005622//intracellular;GO:0043229//intracellular organelle;GO:0043226//organelle	GO:0032549//ribonucleoside binding;GO:0005488//binding;GO:0016787//hydrolase activity;GO:0016817//hydrolase activity, acting on acid anhydrides;GO:0001883//purine nucleoside binding;GO:0017111//nucleoside-triphosphatase activity;GO:0001882//nucleoside binding;GO:0036094//small molecule binding;GO:1901363//heterocyclic compound binding;GO:0016818//hydrolase activity, acting on acid anhydrides, in …	GO:0044700//single organism signaling;GO:0009987//cellular process;GO:0050794//regulation of cellular process;GO:0030154//cell differentiation;GO:0050896//response to stimulus;GO:0023052//signaling;GO:0045444//fat cell differentiation;GO:0065007//biological regulation;GO:0007165//signal transduction;GO:0048869//cellular developmental process;GO:0050789//regulation of biological process;GO:0007154…
NC_030812.1	25551453	25551653	peak_391	1.5312	.	200	1	200	0	4.86433	3.17909	-1.68523	0.0065495	0.34599	2.18379	0.460936	ncbi_102188288	+	25525146	25559745	XM_005679853.3	mRNA	CBX5	chromobox 5	-	-	-	-	GO:0044424//intracellular part;GO:0005634//nucleus;GO:0005694//chromosome;GO:0044454//nuclear chromosome part;GO:0043232//intracellular non-membrane-bounded organelle;GO:0016604//nuclear body;GO:1902494//catalytic complex;GO:0044464//cell part;GO:0043228//non-membrane-bounded organelle;GO:0005654//nucleoplasm;GO:0044451//nucleoplasm part;GO:0044422//organelle part;GO:0070013//intracellular organe…	GO:0042393//histone binding;GO:0019899//enzyme binding;GO:0046983//protein dimerization activity;GO:0005488//binding;GO:0008134//transcription factor binding;GO:0005515//protein binding	GO:0010468//regulation of gene expression;GO:0010556//regulation of macromolecule biosynthetic process;GO:0051704//multi-organism process;GO:0009889//regulation of biosynthetic process;GO:2001141//regulation of RNA biosynthetic process;GO:0031326//regulation of cellular biosynthetic process;GO:1903506//regulation of nucleic acid-templated transcription;GO:0007599//hemostasis;GO:0006355//regulatio…
NC_030812.1	25741256	25741306	peak_395	0.00402753	.	50	1	50	0	2.84594	1.34187	-1.50407	0.357307	0.997212	0.446959	0.00121241	ncbi_102191112	-	25740507	25754220	XM_018047653.1	mRNA	HOXC6	homeobox C6	-	-	-	-	GO:0031974//membrane-enclosed lumen;GO:0043229//intracellular organelle;GO:0044422//organelle part;GO:0044464//cell part;GO:0044428//nuclear part;GO:0005622//intracellular;GO:0044446//intracellular organelle part;GO:0043226//organelle;GO:0043227//membrane-bounded organelle;GO:0043231//intracellular membrane-bounded organelle;GO:0070013//intracellular organelle lumen;GO:0031981//nuclear lumen;GO:0…	GO:0000988//transcription factor activity, protein binding;GO:0005488//binding;GO:1901363//heterocyclic compound binding;GO:0097159//organic cyclic compound binding;GO:0003676//nucleic acid binding;GO:0003677//DNA binding;GO:0003712//transcription cofactor activity;GO:0000989//transcription factor activity, transcription factor binding;GO:0001071//nucleic acid binding transcription factor activity	GO:0051171//regulation of nitrogen compound metabolic process;GO:0007275//multicellular organism development;GO:0044699//single-organism process;GO:0048731//system development;GO:0006355//regulation of transcription, DNA-templated;GO:0031327//negative regulation of cellular biosynthetic process;GO:0009890//negative regulation of biosynthetic process;GO:0031326//regulation of cellular biosynthetic…
NC_030812.1	26283730	26283930	peak_396	0.279764	.	200	1	200	0	7.26398	5.66565	-1.59834	0.0549948	0.823726	1.25968	0.0842172	ncbi_102170945	-	26283757	26305261	XM_018047665.1	mRNA	PCBP2	poly(rC) binding protein 2	Cellular Processes	Cell growth and death	ko04216//Ferroptosis	K13162	GO:0030055//cell-substrate junction;GO:0044444//cytoplasmic part;GO:0031982//vesicle;GO:0005737//cytoplasm;GO:0044446//intracellular organelle part;GO:0005634//nucleus;GO:0044422//organelle part;GO:0044464//cell part;GO:0044424//intracellular part;GO:0043226//organelle;GO:0070161//anchoring junction;GO:0005924//cell-substrate adherens junction;GO:0070013//intracellular organelle lumen;GO:0043231/…	GO:1901363//heterocyclic compound binding;GO:0019899//enzyme binding;GO:0003676//nucleic acid binding;GO:0005515//protein binding;GO:0097159//organic cyclic compound binding;GO:0044389//ubiquitin-like protein ligase binding;GO:0005488//binding;GO:0003723//RNA binding	GO:0002682//regulation of immune system process;GO:0048519//negative regulation of biological process;GO:0071704//organic substance metabolic process;GO:0043170//macromolecule metabolic process;GO:0010467//gene expression;GO:0090304//nucleic acid metabolic process;GO:0006807//nitrogen compound metabolic process;GO:0065007//biological regulation;GO:0051239//regulation of multicellular organismal p…
NC_030812.1	26283730	26283930	peak_396	0.279764	.	200	1	200	0	7.26398	5.66565	-1.59834	0.0549948	0.823726	1.25968	0.0842172	ncbi_102174723	+	26268731	26283943	XM_018047661.1	mRNA	MAP3K12	mitogen-activated protein kinase kinase kinase 12	Environmental Information Processing	Signal transduction	ko04010//MAPK signaling pathway	K04423	GO:0043005//neuron projection;GO:0044464//cell part;GO:0044444//cytoplasmic part;GO:0005737//cytoplasm;GO:0097458//neuron part;GO:0005622//intracellular;GO:0016020//membrane;GO:0044424//intracellular part;GO:0005623//cell;GO:0042995//cell projection	GO:0004674//protein serine/threonine kinase activity;GO:0019900//kinase binding;GO:0004702//receptor signaling protein serine/threonine kinase activity;GO:0016773//phosphotransferase activity, alcohol group as acceptor;GO:0046983//protein dimerization activity;GO:0016301//kinase activity;GO:0003824//catalytic activity;GO:0001882//nucleoside binding;GO:0019899//enzyme binding;GO:0097367//carbohydr…	GO:1902589//single-organism organelle organization;GO:0000165//MAPK cascade;GO:0006325//chromatin organization;GO:0001934//positive regulation of protein phosphorylation;GO:0032270//positive regulation of cellular protein metabolic process;GO:0050896//response to stimulus;GO:0031399//regulation of protein modification process;GO:0023052//signaling;GO:0033674//positive regulation of kinase activit…
NC_030812.1	28510330	28510430	peak_399	0.415812	.	100	1	100	0	4.86426	0.489899	-4.37436	0.033904	0.749597	1.46975	0.125172	ncbi_102190935	+	28488257	28520379	XM_018047771.1	mRNA	LOC102190935	natural resistance-associated macrophage protein 2-like	Organismal Systems;Cellular Processes	Cell growth and death;Digestive system;Transport and catabolism	ko04142//Lysosome;ko04978//Mineral absorption;ko04216//Ferroptosis	K21398	-	-	GO:0051179//localization;GO:0051234//establishment of localization
NC_030812.1	30637133	30637353	peak_404	0.294823	.	220	1	220	0	4.16997	0.799373	-3.37059	0.052585	0.815172	1.27914	0.0887506	ncbi_102169557	+	30627609	30647530	XM_018047857.1	mRNA	ADCY6	adenylate cyclase 6	Human Diseases;Metabolism;Environmental Information Processing;Cellular Processes;Organismal Systems	Nucleotide metabolism;Signal transduction;Immune system;Drug resistance;Digestive system;Endocrine system;Aging;Cell growth and death;Endocrine and metabolic diseases;Nervous system;Sensory system;Environmental adaptation;Infectious diseases;Substance dependence;Cellular community - eukaryotes;Cardiovascular diseases;Excretory system;Cancers;Circulatory system	ko05200//Pathways in cancer;ko05166//HTLV-I infection;ko05163//Human cytomegalovirus infection;ko04024//cAMP signaling pathway;ko04714//Thermogenesis;ko04015//Rap1 signaling pathway;ko04062//Chemokine signaling pathway;ko00230//Purine metabolism;ko04022//cGMP - PKG signaling pathway;ko04926//Relaxin signaling pathway;ko04934//Cushing syndrome;ko04261//Adrenergic signaling in cardiomyocytes;ko0492…	K08046	GO:0031224//intrinsic component of membrane;GO:0044425//membrane part;GO:0016020//membrane	GO:0016829//lyase activity;GO:0009975//cyclase activity;GO:0003824//catalytic activity	GO:0090407//organophosphate biosynthetic process;GO:0019637//organophosphate metabolic process;GO:1901576//organic substance biosynthetic process;GO:1901654//response to ketone;GO:0019438//aromatic compound biosynthetic process;GO:0050789//regulation of biological process;GO:0014070//response to organic cyclic compound;GO:0009165//nucleotide biosynthetic process;GO:0033993//response to lipid;GO:0…
NC_030812.1	31893270	31893445	peak_406	0.0881856	.	175	1	175	0	2.9355	1.79068	-1.14482	0.102227	0.940705	0.990435	0.0265465	ncbi_102186375	-	31893071	31898593	XM_018047871.1	mRNA	TMEM106C	transmembrane protein 106C	-	-	-	-	GO:0043227//membrane-bounded organelle;GO:0044464//cell part;GO:0031224//intrinsic component of membrane;GO:0044425//membrane part;GO:0016020//membrane;GO:0005622//intracellular;GO:0005623//cell;GO:0043231//intracellular membrane-bounded organelle;GO:0044424//intracellular part;GO:0043229//intracellular organelle;GO:0043226//organelle	-	-
NC_030812.1	32533141	32533291	peak_408	0.00402753	.	150	1	150	0	3.84183	5.76529	1.92345	0.39086	0.997212	0.407978	0.00121241	ncbi_102189006	-	32530917	32721069	XR_001918049.1	mRNA	PCED1B	PC-esterase domain containing 1B	-	-	-	-	-	-	-
NC_030812.1	33845028	33845178	peak_411	0.00402753	.	150	1	150	0	2.8589	0.91673	-1.94217	0.186476	0.997212	0.729377	0.00121241	ncbi_102168426	+	33753979	33847460	XM_018047897.1	mRNA	SCAF11	SR-related CTD associated factor 11	-	-	-	-	GO:0043229//intracellular organelle;GO:0005622//intracellular;GO:0043228//non-membrane-bounded organelle;GO:0043227//membrane-bounded organelle;GO:0005623//cell;GO:0043232//intracellular non-membrane-bounded organelle;GO:0043231//intracellular membrane-bounded organelle;GO:0044464//cell part;GO:0043226//organelle;GO:0044424//intracellular part	GO:0043169//cation binding;GO:0005488//binding;GO:0046914//transition metal ion binding;GO:0003723//RNA binding;GO:0046872//metal ion binding;GO:1901363//heterocyclic compound binding;GO:0097159//organic cyclic compound binding;GO:0043167//ion binding;GO:0003676//nucleic acid binding	GO:0010467//gene expression;GO:0044237//cellular metabolic process;GO:0046483//heterocycle metabolic process;GO:0006725//cellular aromatic compound metabolic process;GO:0006396//RNA processing;GO:0043170//macromolecule metabolic process;GO:0006139//nucleobase-containing compound metabolic process;GO:0071704//organic substance metabolic process;GO:0090304//nucleic acid metabolic process;GO:1901360…
NC_030812.1	36198272	36198447	peak_412	1.09389	.	175	1	175	0	3.76031	2.28326	-1.47705	0.0109151	0.468497	1.96197	0.329293	ncbi_102171575	-	36197573	36225712	XM_005680065.3	mRNA	IRAK4	interleukin 1 receptor associated kinase 4	Human Diseases;Organismal Systems;Environmental Information Processing	Nervous system;Signal transduction;Infectious diseases;Immune system	ko04010//MAPK signaling pathway;ko05164//Influenza A;ko05152//Tuberculosis;ko04621//NOD-like receptor signaling pathway;ko05162//Measles;ko04722//Neurotrophin signaling pathway;ko05142//Chagas disease (American trypanosomiasis);ko05145//Toxoplasmosis;ko04620//Toll-like receptor signaling pathway;ko04064//NF-kappa B signaling pathway;ko05133//Pertussis;ko05140//Leishmaniasis;ko04624//Toll and Imd …	K04733	-	-	-
NC_030812.1	36246369	36246444	peak_413	0.00402753	.	75	1	75	0	2.95567	1.77916	-1.17651	0.557332	0.997212	0.253886	0.00121241	ncbi_102170947	+	36224524	36246476	XM_013963857.2	mRNA	PUS7L	pseudouridylate synthase 7 like	-	-	-	-	-	GO:0005488//binding;GO:0003676//nucleic acid binding;GO:0016866//intramolecular transferase activity;GO:0016853//isomerase activity;GO:0003824//catalytic activity;GO:0097159//organic cyclic compound binding;GO:1901363//heterocyclic compound binding	GO:1901360//organic cyclic compound metabolic process;GO:0046483//heterocycle metabolic process;GO:0044238//primary metabolic process;GO:0043170//macromolecule metabolic process;GO:0009987//cellular process;GO:0090304//nucleic acid metabolic process;GO:0008152//metabolic process;GO:0006807//nitrogen compound metabolic process;GO:0071704//organic substance metabolic process;GO:0044260//cellular ma…
NC_030812.1	39282835	39282960	peak_414	0.00402753	.	125	1	125	0	3.771	2.1707	-1.6003	0.438362	0.997212	0.358167	0.00121241	ncbi_102186933	-	39282636	39689002	XM_005680162.3	mRNA	CNTN1	contactin 1	Environmental Information Processing	Signaling molecules and interaction	ko04514//Cell adhesion molecules (CAMs)	K06759	GO:0043227//membrane-bounded organelle;GO:0031988//membrane-bounded vesicle;GO:0031224//intrinsic component of membrane;GO:0043226//organelle;GO:0016020//membrane;GO:0031982//vesicle;GO:0044425//membrane part	GO:0005488//binding	GO:0030154//cell differentiation;GO:0050793//regulation of developmental process;GO:0051049//regulation of transport;GO:0048731//system development;GO:0032502//developmental process;GO:0007275//multicellular organism development;GO:0060284//regulation of cell development;GO:0032879//regulation of localization;GO:0048856//anatomical structure development;GO:0051960//regulation of nervous system de…
NC_030812.1	43574034	43574209	peak_417	0	.	175	1	175	0	3.07791	0.965479	-2.11243	NA	NA	NA	NA	ncbi_102185634	-	43573735	43597007	XM_018047956.1	mRNA	YEATS4	YEATS domain containing 4	-	-	-	-	GO:0044424//intracellular part;GO:0070013//intracellular organelle lumen;GO:0043189//H4/H2A histone acetyltransferase complex;GO:0005622//intracellular;GO:0043227//membrane-bounded organelle;GO:0005654//nucleoplasm;GO:0043232//intracellular non-membrane-bounded organelle;GO:0043229//intracellular organelle;GO:0044446//intracellular organelle part;GO:0031981//nuclear lumen;GO:0044464//cell part;GO…	GO:0005198//structural molecule activity;GO:0005515//protein binding;GO:0001071//nucleic acid binding transcription factor activity;GO:0005488//binding;GO:0097159//organic cyclic compound binding;GO:0003676//nucleic acid binding;GO:1901363//heterocyclic compound binding	GO:0051171//regulation of nitrogen compound metabolic process;GO:0060255//regulation of macromolecule metabolic process;GO:0006996//organelle organization;GO:0016570//histone modification;GO:0010468//regulation of gene expression;GO:0031326//regulation of cellular biosynthetic process;GO:0048285//organelle fission;GO:0044260//cellular macromolecule metabolic process;GO:0006473//protein acetylatio…
NC_030812.1	48285777	48285927	peak_422	0.100714	.	150	1	150	0	2.67602	1.48845	-1.18757	0.0957312	0.932571	1.01895	0.0303179	ncbi_102187840	-	48285603	48378024	XM_018047984.1	mRNA	TBC1D30	TBC1 domain family member 30	-	-	-	-	GO:0044430//cytoskeletal part;GO:0042995//cell projection;GO:0043226//organelle;GO:0005856//cytoskeleton;GO:0005929//cilium;GO:0044422//organelle part;GO:0043232//intracellular non-membrane-bounded organelle;GO:0043229//intracellular organelle;GO:0015630//microtubule cytoskeleton;GO:0044464//cell part;GO:0005622//intracellular;GO:0005623//cell;GO:0044424//intracellular part;GO:0044446//intracellu…	-	GO:0050794//regulation of cellular process;GO:0048523//negative regulation of cellular process;GO:0010639//negative regulation of organelle organization;GO:0051129//negative regulation of cellular component organization;GO:0033043//regulation of organelle organization;GO:0050789//regulation of biological process;GO:0051128//regulation of cellular component organization;GO:0048519//negative regula…
NC_030812.1	53904968	53905043	peak_425	0.00402753	.	75	1	75	0	3.29799	2.03037	-1.26762	0.244754	0.997212	0.611271	0.00121241	ncbi_102186562	+	53854406	53905944	XM_018047999.1	mRNA	LRIG3	leucine rich repeats and immunoglobulin like domains 3	-	-	-	-	-	-	GO:0007423//sensory organ development;GO:0009790//embryo development;GO:0007275//multicellular organism development;GO:0042472//inner ear morphogenesis;GO:0048513//animal organ development;GO:0048856//anatomical structure development;GO:0090596//sensory organ morphogenesis;GO:0032501//multicellular organismal process;GO:0048731//system development;GO:0042471//ear morphogenesis;GO:0048562//embryon…
NC_030812.1	66610292	66610342	peak_445	0.00402753	.	50	1	50	0	6.04224	3.482	-2.56024	0.237462	0.997212	0.624405	0.00121241	ncbi_102182571	+	66608318	66611036	XM_005680556.3	mRNA	EID3	EP300 interacting inhibitor of differentiation 3	-	-	-	-	GO:0044424//intracellular part;GO:0005623//cell;GO:0043228//non-membrane-bounded organelle;GO:0032991//macromolecular complex;GO:0044464//cell part;GO:0043231//intracellular membrane-bounded organelle;GO:0043226//organelle;GO:0043232//intracellular non-membrane-bounded organelle;GO:0043229//intracellular organelle;GO:0043227//membrane-bounded organelle;GO:0043234//protein complex;GO:0005622//intr…	-	GO:0090304//nucleic acid metabolic process;GO:0009058//biosynthetic process;GO:0006950//response to stress;GO:0043170//macromolecule metabolic process;GO:0034641//cellular nitrogen compound metabolic process;GO:0006807//nitrogen compound metabolic process;GO:0009987//cellular process;GO:1901360//organic cyclic compound metabolic process;GO:0060255//regulation of macromolecule metabolic process;GO…
NC_030812.1	66610292	66610342	peak_445	0.00402753	.	50	1	50	0	6.04224	3.482	-2.56024	0.237462	0.997212	0.624405	0.00121241	ncbi_102182855	+	66561522	66657568	XM_005680561.3	mRNA	TXNRD1	thioredoxin reductase 1	Metabolism;Human Diseases	Metabolism of other amino acids;Cancers	ko05200//Pathways in cancer;ko05225//Hepatocellular carcinoma;ko00450//Selenocompound metabolism	K22182	GO:0043229//intracellular organelle;GO:0043232//intracellular non-membrane-bounded organelle;GO:0005622//intracellular;GO:0005737//cytoplasm;GO:0043228//non-membrane-bounded organelle;GO:0043227//membrane-bounded organelle;GO:0044424//intracellular part;GO:0005623//cell;GO:0043231//intracellular membrane-bounded organelle;GO:0044464//cell part;GO:0044444//cytoplasmic part;GO:0043226//organelle	GO:0003824//catalytic activity;GO:0097159//organic cyclic compound binding;GO:0016491//oxidoreductase activity;GO:1901363//heterocyclic compound binding;GO:0005488//binding;GO:1901265//nucleoside phosphate binding;GO:0046872//metal ion binding;GO:0016723//oxidoreductase activity, oxidizing metal ions, NAD or NADP as acceptor;GO:0016722//oxidoreductase activity, oxidizing metal ions;GO:0016651//ox…	GO:0044710//single-organism metabolic process;GO:0044767//single-organism developmental process;GO:0007369//gastrulation;GO:0042592//homeostatic process;GO:0008152//metabolic process;GO:0019725//cellular homeostasis;GO:0048646//anatomical structure formation involved in morphogenesis;GO:0009636//response to toxic substance;GO:0044763//single-organism cellular process;GO:0044707//single-multicellu…
NC_030812.1	68166906	68167081	peak_446	0.00402753	.	175	1	175	0	3.3974	1.62387	-1.77353	0.284464	0.997212	0.545972	0.00121241	ncbi_102190764	-	68166557	68240209	XM_005680647.3	mRNA	NUAK1	NUAK family kinase 1	-	-	-	-	-	-	-
NC_030812.1	69650820	69650970	peak_447	0.0535637	.	150	1	150	0	2.33472	0.953293	-1.38142	0.119623	0.963553	0.922186	0.0161243	ncbi_102189012	-	69650821	69675377	XM_018048219.1	mRNA	PRDM4	PR/SET domain 4	Organismal Systems	Nervous system	ko04722//Neurotrophin signaling pathway	K12463	GO:0005623//cell;GO:0043229//intracellular organelle;GO:0043226//organelle;GO:0043231//intracellular membrane-bounded organelle;GO:0005622//intracellular;GO:0043227//membrane-bounded organelle;GO:0044464//cell part;GO:0044424//intracellular part	GO:0043169//cation binding;GO:1901363//heterocyclic compound binding;GO:0005488//binding;GO:0097159//organic cyclic compound binding;GO:0043167//ion binding;GO:0003676//nucleic acid binding	GO:0050789//regulation of biological process;GO:0019222//regulation of metabolic process;GO:0043170//macromolecule metabolic process;GO:0010468//regulation of gene expression;GO:0044260//cellular macromolecule metabolic process;GO:0009058//biosynthetic process;GO:1901576//organic substance biosynthetic process;GO:0008152//metabolic process;GO:0044237//cellular metabolic process;GO:0009059//macrom…
NC_030812.1	72574552	72574602	peak_451	0.00402753	.	50	1	50	0	4.03595	2.40356	-1.63238	0.391485	0.997212	0.407285	0.00121241	ncbi_102171037	-	72574453	72867766	XM_018048239.1	mRNA	RBFOX2	RNA binding protein, fox-1 homolog 2	-	-	-	-	GO:0005623//cell;GO:0043231//intracellular membrane-bounded organelle;GO:0005634//nucleus;GO:0044446//intracellular organelle part;GO:0043233//organelle lumen;GO:0043226//organelle;GO:0044422//organelle part;GO:0043229//intracellular organelle;GO:0044428//nuclear part;GO:0031974//membrane-enclosed lumen;GO:0044424//intracellular part;GO:0031981//nuclear lumen;GO:0043227//membrane-bounded organell…	GO:0000989//transcription factor activity, transcription factor binding;GO:0000988//transcription factor activity, protein binding;GO:0044822//poly(A) RNA binding;GO:1901363//heterocyclic compound binding;GO:0003712//transcription cofactor activity;GO:0005515//protein binding;GO:0097159//organic cyclic compound binding;GO:0003676//nucleic acid binding;GO:0003723//RNA binding;GO:0005488//binding	GO:0021535//cell migration in hindbrain;GO:0051674//localization of cell;GO:0043401//steroid hormone mediated signaling pathway;GO:0080090//regulation of primary metabolic process;GO:0030902//hindbrain development;GO:0044767//single-organism developmental process;GO:0009653//anatomical structure morphogenesis;GO:0044763//single-organism cellular process;GO:0033993//response to lipid;GO:0010468//r…
NC_030812.1	73407372	73407422	peak_453	0.00402753	.	50	1	50	0	1.49907	0.422072	-1.077	0.488285	0.997212	0.311327	0.00121241	ncbi_102172606	+	73374615	73407914	XM_013964108.2	mRNA	LOC102172606	apolipoprotein L3	Human Diseases	Infectious diseases	ko05143//African trypanosomiasis	K14480	-	GO:0005488//binding	GO:0051179//localization;GO:0044765//single-organism transport;GO:0051234//establishment of localization;GO:0044699//single-organism process;GO:0008152//metabolic process;GO:0044238//primary metabolic process;GO:0006810//transport;GO:0043170//macromolecule metabolic process;GO:0071704//organic substance metabolic process;GO:0019538//protein metabolic process;GO:1902578//single-organism localizati…
NC_030812.1	75702728	75702878	peak_460	2.2567	.	150	1	150	0	2.73268	0.667535	-2.06515	0.00304696	0.20925	2.51613	0.679334	ncbi_102180018	-	75702304	75764731	XM_018048315.1	mRNA	DNM1L	dynamin 1 like	Organismal Systems;Cellular Processes;Environmental Information Processing	Cell growth and death;Immune system;Signal transduction	ko04217//Necroptosis;ko04621//NOD-like receptor signaling pathway;ko04668//TNF signaling pathway;ko04214//Apoptosis - fly	K17065	GO:0005622//intracellular;GO:0042579//microbody;GO:0031966//mitochondrial membrane;GO:0015630//microtubule cytoskeleton;GO:0044444//cytoplasmic part;GO:0043231//intracellular membrane-bounded organelle;GO:0044464//cell part;GO:0044425//membrane part;GO:0031410//cytoplasmic vesicle;GO:0044429//mitochondrial part;GO:0005856//cytoskeleton;GO:0031967//organelle envelope;GO:0043228//non-membrane-bound…	GO:0001882//nucleoside binding;GO:0032549//ribonucleoside binding;GO:1901363//heterocyclic compound binding;GO:0046983//protein dimerization activity;GO:0036094//small molecule binding;GO:0019899//enzyme binding;GO:0017111//nucleoside-triphosphatase activity;GO:0003824//catalytic activity;GO:0001883//purine nucleoside binding;GO:0044389//ubiquitin-like protein ligase binding;GO:0016817//hydrolase…	GO:0050789//regulation of biological process;GO:0007031//peroxisome organization;GO:0007005//mitochondrion organization;GO:0031323//regulation of cellular metabolic process;GO:0051179//localization;GO:0043254//regulation of protein complex assembly;GO:0048522//positive regulation of cellular process;GO:0044700//single organism signaling;GO:0061024//membrane organization;GO:0010822//positive regul…
NC_030812.1	98319333	98319483	peak_472	0.0207436	.	150	1	150	0	2.86593	1.79216	-1.07377	0.12749	0.985725	0.894525	0.00624444	ncbi_102172976	+	98299799	98320305	XM_018048491.1	mRNA	CLEC1A	C-type lectin domain family 1 member A	-	-	-	-	-	GO:0005488//binding	-
NC_030812.1	100230688	100231981	peak_473	0.386364	.	1293	1	1293	0	3.42926	-0.919594	-4.34885	0.0398263	0.765055	1.39983	0.116307	ncbi_102176590	+	100189712	100240472	XM_018048522.1	mRNA	A2ML1	alpha-2-macroglobulin like 1	-	-	-	-	GO:0031982//vesicle;GO:0043226//organelle;GO:0044421//extracellular region part;GO:0005576//extracellular region;GO:0043227//membrane-bounded organelle;GO:0031988//membrane-bounded vesicle	GO:0030234//enzyme regulator activity;GO:0098772//molecular function regulator;GO:0004857//enzyme inhibitor activity	GO:0045861//negative regulation of proteolysis;GO:0032268//regulation of cellular protein metabolic process;GO:0051346//negative regulation of hydrolase activity;GO:0080090//regulation of primary metabolic process;GO:0032269//negative regulation of cellular protein metabolic process;GO:0048523//negative regulation of cellular process;GO:0010605//negative regulation of macromolecule metabolic proc…
NC_030812.1	105768524	105768674	peak_486	0.00402753	.	150	1	150	0	2.09893	0.31022	-1.78871	0.283212	0.997212	0.547889	0.00121241	ncbi_102170303	-	105767750	105798010	XM_018048632.1	mRNA	TULP3	tubby like protein 3	-	-	-	-	GO:0005623//cell;GO:0042995//cell projection;GO:0043228//non-membrane-bounded organelle;GO:0005622//intracellular;GO:0043231//intracellular membrane-bounded organelle;GO:0043234//protein complex;GO:0043229//intracellular organelle;GO:0030990//intraciliary transport particle;GO:0016020//membrane;GO:0005929//cilium;GO:0043226//organelle;GO:0032991//macromolecular complex;GO:0044441//ciliary part;GO…	GO:0005515//protein binding;GO:0043167//ion binding;GO:0005543//phospholipid binding;GO:0008289//lipid binding;GO:0043168//anion binding;GO:0005488//binding	GO:0050794//regulation of cellular process;GO:0001654//eye development;GO:0044707//single-multicellular organism process;GO:0048585//negative regulation of response to stimulus;GO:0009953//dorsal/ventral pattern formation;GO:0043010//camera-type eye development;GO:0009968//negative regulation of signal transduction;GO:0009966//regulation of signal transduction;GO:0023051//regulation of signaling;…
NC_030812.1	108379372	108379547	peak_494	0.21124	.	175	1	175	0	5.15281	6.64918	1.49636	0.0610033	0.863794	1.21465	0.0635896	ncbi_102179363	+	108378973	108399692	XM_018048733.1	mRNA	GGA1	golgi associated, gamma adaptin ear containing, ARF binding protein 1	Cellular Processes	Transport and catabolism	ko04142//Lysosome	K12404	GO:0044444//cytoplasmic part;GO:0044464//cell part;GO:0043226//organelle;GO:0043227//membrane-bounded organelle;GO:0043231//intracellular membrane-bounded organelle;GO:0043229//intracellular organelle;GO:0048475//coated membrane;GO:0032991//macromolecular complex;GO:0005623//cell;GO:0030117//membrane coat;GO:0030119//AP-type membrane coat adaptor complex;GO:0016020//membrane;GO:0044424//intracell…	-	GO:0009894//regulation of catabolic process;GO:0008104//protein localization;GO:0048518//positive regulation of biological process;GO:0050789//regulation of biological process;GO:0051234//establishment of localization;GO:0015031//protein transport;GO:0045184//establishment of protein localization;GO:0065007//biological regulation;GO:0051179//localization;GO:0009896//positive regulation of catabol…
NC_030812.1	108972701	108974421	peak_498	0.00402753	.	1720	1	1720	0	5.35257	4.20837	-1.1442	0.42127	0.997212	0.375439	0.00121241	ncbi_102180576	-	108969295	109005998	XM_018048757.1	mRNA	LOC102180576	casein kinase I	Organismal Systems;Environmental Information Processing	Environmental adaptation;Signal transduction	ko04390//Hippo signaling pathway;ko04310//Wnt signaling pathway;ko04068//FoxO signaling pathway;ko04391//Hippo signaling pathway -fly;ko04340//Hedgehog signaling pathway;ko04341//Hedgehog signaling pathway - fly;ko04710//Circadian rhythm;ko04392//Hippo signaling pathway - multiple species;ko04711//Circadian rhythm - fly	K08960	-	-	-
NC_030812.1	111425498	111425548	peak_506	0.00402753	.	50	1	50	0	2.28092	1.05737	-1.22355	0.469873	0.997212	0.328019	0.00121241	ncbi_102187925	+	111371270	111426140	XM_018048817.1	mRNA	ZC3H7B	zinc finger CCCH-type containing 7B	-	-	-	-	-	GO:0043167//ion binding;GO:0043169//cation binding;GO:0005488//binding	-
NC_030812.1	111547036	111547211	peak_507	0.294823	.	175	1	175	0	6.9792	5.34678	-1.63242	0.0486352	0.815172	1.31305	0.0887506	ncbi_102190495	+	111500379	111547184	XM_018048823.1	mRNA	ACO2	aconitase 2	Metabolism	Global and overview maps;Carbohydrate metabolism	ko01100//Metabolic pathways;ko01200//Carbon metabolism;ko01230//Biosynthesis of amino acids;ko00630//Glyoxylate and dicarboxylate metabolism;ko00020//Citrate cycle (TCA cycle);ko01210//2-Oxocarboxylic acid metabolism	K01681	GO:0043231//intracellular membrane-bounded organelle;GO:0044424//intracellular part;GO:0043227//membrane-bounded organelle;GO:0043229//intracellular organelle;GO:0005622//intracellular;GO:0005623//cell;GO:0044464//cell part;GO:0043226//organelle	GO:0046872//metal ion binding;GO:0016836//hydro-lyase activity;GO:0016835//carbon-oxygen lyase activity;GO:0016829//lyase activity;GO:0046914//transition metal ion binding;GO:0051536//iron-sulfur cluster binding;GO:0043169//cation binding;GO:0051540//metal cluster binding;GO:0043167//ion binding;GO:0005488//binding;GO:0003824//catalytic activity	GO:0044281//small molecule metabolic process;GO:0044710//single-organism metabolic process;GO:0044699//single-organism process;GO:0072350//tricarboxylic acid metabolic process;GO:0006101//citrate metabolic process;GO:0019752//carboxylic acid metabolic process;GO:0044763//single-organism cellular process;GO:0043436//oxoacid metabolic process;GO:0044237//cellular metabolic process;GO:0009987//cellu…
NC_030812.1	111547036	111547211	peak_507	0.294823	.	175	1	175	0	6.9792	5.34678	-1.63242	0.0486352	0.815172	1.31305	0.0887506	ncbi_102190767	-	111547037	111559557	XM_005681112.3	mRNA	POLR3H	RNA polymerase III subunit H	Human Diseases;Genetic Information Processing;Metabolism;Organismal Systems	Nucleotide metabolism;Transcription;Global and overview maps;Immune system;Infectious diseases	ko01100//Metabolic pathways;ko05169//Epstein-Barr virus infection;ko00230//Purine metabolism;ko00240//Pyrimidine metabolism;ko04623//Cytosolic DNA-sensing pathway;ko03020//RNA polymerase	K03022	-	-	-
NC_030812.1	111664357	111664532	peak_509	0.425765	.	175	1	175	0	2.11074	0.774745	-1.336	0.0314147	0.744444	1.50287	0.128168	ncbi_102168897	-	111664258	111674978	XM_005681119.3	mRNA	SNU13	SNU13 homolog, small nuclear ribonucleoprotein (U4/U6.U5)	Genetic Information Processing	Transcription;Translation	ko03040//Spliceosome;ko03008//Ribosome biogenesis in eukaryotes	K12845	GO:0044424//intracellular part;GO:0005732//small nucleolar ribonucleoprotein complex;GO:0043231//intracellular membrane-bounded organelle;GO:0031981//nuclear lumen;GO:0043229//intracellular organelle;GO:0044446//intracellular organelle part;GO:0005634//nucleus;GO:0044428//nuclear part;GO:0005623//cell;GO:0043228//non-membrane-bounded organelle;GO:0043226//organelle;GO:0031974//membrane-enclosed l…	GO:0017069//snRNA binding;GO:0003723//RNA binding;GO:0097159//organic cyclic compound binding;GO:0003676//nucleic acid binding;GO:0030515//snoRNA binding;GO:0005488//binding;GO:1901363//heterocyclic compound binding	GO:0006139//nucleobase-containing compound metabolic process;GO:0044702//single organism reproductive process;GO:0019953//sexual reproduction;GO:0008380//RNA splicing;GO:0000375//RNA splicing, via transesterification reactions;GO:0044260//cellular macromolecule metabolic process;GO:0000003//reproduction;GO:0071704//organic substance metabolic process;GO:0000377//RNA splicing, via transesterificat…
NC_030812.1	111984421	111984621	peak_511	0.00402753	.	200	1	200	0	3.89724	2.76877	-1.12848	0.236261	0.997212	0.626608	0.00121241	ncbi_102170679	-	111982722	111992752	XM_018048832.1	mRNA	NAGA	alpha-N-acetylgalactosaminidase	Metabolism;Cellular Processes	Transport and catabolism;Glycan biosynthesis and metabolism;Global and overview maps	ko01100//Metabolic pathways;ko04142//Lysosome;ko00603//Glycosphingolipid biosynthesis - globo and isoglobo series	K01204	-	-	-
NC_030812.1	114528241	114528416	peak_518	3.02929	.	175	1	175	0	2.60434	-0.19089	-2.79523	0.00143065	0.122488	2.84447	0.911906	ncbi_102171314	+	114511882	114531443	XM_018048894.1	mRNA	NUP50	nucleoporin 50	Genetic Information Processing	Translation	ko03013//RNA transport	K14295	GO:0016020//membrane;GO:0046930//pore complex;GO:0016021//integral component of membrane;GO:0031090//organelle membrane;GO:0005622//intracellular;GO:0044424//intracellular part;GO:0044422//organelle part;GO:0043229//intracellular organelle;GO:0043226//organelle;GO:0043234//protein complex;GO:0031224//intrinsic component of membrane;GO:0043231//intracellular membrane-bounded organelle;GO:0005623//…	-	GO:0051179//localization;GO:0006810//transport;GO:0051234//establishment of localization
NC_030813.1	2359985	2360035	peak_523	0.00402753	.	50	1	50	0	3.67305	2.47831	-1.19473	0.319367	0.997212	0.49571	0.00121241	ncbi_102185254	+	1860030	2361116	XM_005681248.3	mRNA	2022-03-01	membrane associated ring-CH-type finger 1	-	-	-	-	GO:0044431//Golgi apparatus part;GO:0044440//endosomal part;GO:0005774//vacuolar membrane;GO:0044444//cytoplasmic part;GO:0005768//endosome;GO:0005623//cell;GO:0043226//organelle;GO:0031090//organelle membrane;GO:0012505//endomembrane system;GO:0044422//organelle part;GO:0016020//membrane;GO:0000139//Golgi membrane;GO:0044437//vacuolar part;GO:0000323//lytic vacuole;GO:0005773//vacuole;GO:0044446…	GO:0019787//ubiquitin-like protein transferase activity;GO:0003824//catalytic activity;GO:0046914//transition metal ion binding;GO:0005488//binding;GO:0046872//metal ion binding;GO:0005515//protein binding;GO:0005102//receptor binding;GO:0016740//transferase activity;GO:0043167//ion binding;GO:0043169//cation binding	GO:0002504//antigen processing and presentation of peptide or polysaccharide antigen via MHC class II;GO:0019882//antigen processing and presentation;GO:0002376//immune system process
NC_030813.1	11984961	11985061	peak_526	0.00402753	.	100	1	100	0	4.50182	5.85826	1.35644	0.52075	0.997212	0.283371	0.00121241	ncbi_102175658	+	11910598	11986240	XM_005681284.3	mRNA	ARSJ	arylsulfatase family member J	-	-	-	-	-	GO:0016787//hydrolase activity;GO:0003824//catalytic activity;GO:0016788//hydrolase activity, acting on ester bonds	-
NC_030813.1	11984961	11985061	peak_526	0.00402753	.	100	1	100	0	4.50182	5.85826	1.35644	0.52075	0.997212	0.283371	0.00121241	ncbi_108636202	+	11910494	12031491	XR_001918168.1	lncRNA	LOC108636202	-	-	-	-	-	-	-	-
NC_030813.1	26039789	26039964	peak_532	0.361278	.	175	1	175	0	3.70054	2.58251	-1.11803	0.0423159	0.778475	1.3735	0.108755	ncbi_102184132	-	26036715	26093472	XM_018049294.1	mRNA	METAP1	methionyl aminopeptidase 1	-	-	-	-	GO:0005623//cell;GO:1990904//ribonucleoprotein complex;GO:0044464//cell part;GO:0005622//intracellular;GO:0043226//organelle;GO:0032991//macromolecular complex;GO:0005737//cytoplasm;GO:0005840//ribosome;GO:0044424//intracellular part;GO:0043228//non-membrane-bounded organelle;GO:0043229//intracellular organelle;GO:0044444//cytoplasmic part;GO:0030529//intracellular ribonucleoprotein complex;GO:00…	GO:0005488//binding;GO:0070011//peptidase activity, acting on L-amino acid peptides;GO:0043167//ion binding;GO:0043169//cation binding;GO:0008237//metallopeptidase activity;GO:0008233//peptidase activity;GO:0008238//exopeptidase activity;GO:0003824//catalytic activity;GO:0016787//hydrolase activity;GO:0004177//aminopeptidase activity	GO:0007596//blood coagulation;GO:0009987//cellular process;GO:0008152//metabolic process;GO:0050817//coagulation;GO:0019538//protein metabolic process;GO:0065007//biological regulation;GO:0043170//macromolecule metabolic process;GO:0042060//wound healing;GO:0001775//cell activation;GO:0065008//regulation of biological quality;GO:0044260//cellular macromolecule metabolic process;GO:0044237//cellul…
NC_030813.1	36205960	36206110	peak_534	0.0535637	.	150	1	150	0	4.16787	2.83543	-1.33244	0.118693	0.963553	0.925576	0.0161243	ncbi_102170681	-	36205561	36208881	XM_005681434.3	mRNA	TIGD2	tigger transposable element derived 2	-	-	-	-	-	GO:1901363//heterocyclic compound binding;GO:0097159//organic cyclic compound binding;GO:0003676//nucleic acid binding;GO:0005488//binding	-
NC_030813.1	45382811	45382949	peak_540	0.00402753	.	138	1	138	0	5.69848	4.41037	-1.28812	0.173032	0.997212	0.761873	0.00121241	ncbi_102183223	+	45348290	45382949	XM_018049347.1	mRNA	ANAPC4	anaphase promoting complex subunit 4	Human Diseases;Genetic Information Processing;Organismal Systems;Cellular Processes	Folding, sorting and degradation;Endocrine system;Infectious diseases;Cell growth and death	ko05166//HTLV-I infection;ko04120//Ubiquitin mediated proteolysis;ko04110//Cell cycle;ko04114//Oocyte meiosis;ko04914//Progesterone-mediated oocyte maturation	K03351	GO:0000151//ubiquitin ligase complex;GO:0043227//membrane-bounded organelle;GO:0043231//intracellular membrane-bounded organelle;GO:0032991//macromolecular complex;GO:0005634//nucleus;GO:0005623//cell;GO:1990234//transferase complex;GO:1902494//catalytic complex;GO:0044446//intracellular organelle part;GO:0005622//intracellular;GO:0043229//intracellular organelle;GO:0044424//intracellular part;GO…	GO:0019902//phosphatase binding;GO:0005515//protein binding;GO:0019899//enzyme binding;GO:0005488//binding	GO:0019941//modification-dependent protein catabolic process;GO:0051302//regulation of cell division;GO:0044248//cellular catabolic process;GO:0009057//macromolecule catabolic process;GO:0016567//protein ubiquitination;GO:0006511//ubiquitin-dependent protein catabolic process;GO:0044257//cellular protein catabolic process;GO:0032446//protein modification by small protein conjugation;GO:0044267//c…
NC_030813.1	46306969	46307069	peak_541	0.100714	.	100	1	100	0	2.70678	1.14579	-1.56099	0.0962572	0.932571	1.01657	0.0303179	ncbi_102185075	+	46191836	46311029	XM_013964571.2	mRNA	RBPJ	recombination signal binding protein for immunoglobulin kappa J region	Organismal Systems;Environmental Information Processing;Human Diseases	Signal transduction;Cancers;Immune system;Infectious diseases	ko05165//Human papillomavirus infection;ko05169//Epstein-Barr virus infection;ko05203//Viral carcinogenesis;ko04658//Th1 and Th2 cell differentiation;ko04330//Notch signaling pathway	K06053	GO:0032991//macromolecular complex;GO:0005622//intracellular;GO:0043226//organelle;GO:0043228//non-membrane-bounded organelle;GO:0043232//intracellular non-membrane-bounded organelle;GO:0043231//intracellular membrane-bounded organelle;GO:0043227//membrane-bounded organelle;GO:0044464//cell part;GO:0005623//cell;GO:0043234//protein complex;GO:0043229//intracellular organelle;GO:0044424//intracell…	GO:1901363//heterocyclic compound binding;GO:0000981//RNA polymerase II transcription factor activity, sequence-specific DNA binding;GO:0000976//transcription regulatory region sequence-specific DNA binding;GO:0003700//transcription factor activity, sequence-specific DNA binding;GO:0003676//nucleic acid binding;GO:0001071//nucleic acid binding transcription factor activity;GO:0001067//regulatory …	GO:0071840//cellular component organization or biogenesis;GO:0001708//cell fate specification;GO:0009607//response to biotic stimulus;GO:1902578//single-organism localization;GO:0040034//regulation of development, heterochronic;GO:0046649//lymphocyte activation;GO:2000112//regulation of cellular macromolecule biosynthetic process;GO:0051094//positive regulation of developmental process;GO:0048568…
NC_030813.1	57754994	57755169	peak_545	0.63513	.	175	1	175	0	1.6517	-1.23333	-2.88503	0.0207273	0.643883	1.68346	0.191193	ncbi_102174732	+	57717404	57755306	XM_018049365.1	mRNA	PGM2	phosphoglucomutase 2	Metabolism	Nucleotide metabolism;Global and overview maps;Carbohydrate metabolism	ko01100//Metabolic pathways;ko00230//Purine metabolism;ko00010//Glycolysis / Gluconeogenesis;ko00520//Amino sugar and nucleotide sugar metabolism;ko00500//Starch and sucrose metabolism;ko00052//Galactose metabolism;ko00030//Pentose phosphate pathway	K15779	-	-	-
NC_030813.1	58921276	58921326	peak_547	22.9874	.	50	1	50	0	1.29615	-7.64809	-8.94425	6.47e-11	1.2e-07	10.1894	6.91989	ncbi_102169466	+	58829376	58921696	XM_018049374.1	mRNA	KLHL5	kelch like family member 5	-	-	-	-	-	-	-
NC_030813.1	67372526	67372676	peak_549	0.00402753	.	150	1	150	0	2.7387	0.419069	-2.31963	0.195803	0.997212	0.708181	0.00121241	ncbi_102188484	-	67372127	67527565	XM_018049429.1	mRNA	TEC	tec protein tyrosine kinase	Organismal Systems;Environmental Information Processing	Development;Immune system;Signal transduction	ko04380//Osteoclast differentiation;ko04660//T cell receptor signaling pathway;ko04013//MAPK signaling pathway - fly	K07364	-	-	-
NC_030813.1	67721800	67721925	peak_551	0.00402753	.	125	1	125	0	2.79793	1.74884	-1.04909	0.469858	0.997212	0.328034	0.00121241	ncbi_102178614	+	67713659	67730971	XR_001918190.1	mRNA	ZAR1	zygote arrest 1	-	-	-	-	-	-	-
NC_030813.1	67721800	67721925	peak_551	0.00402753	.	125	1	125	0	2.79793	1.74884	-1.04909	0.469858	0.997212	0.328034	0.00121241	ncbi_102190395	-	67720601	67978332	XM_018049436.1	mRNA	FRYL	FRY like transcription coactivator	-	-	-	-	-	-	-
NC_030813.1	72329507	72329707	peak_556	0.00402753	.	200	1	200	0	3.63393	2.04685	-1.58708	0.259394	0.997212	0.58604	0.00121241	ncbi_102176593	-	72329208	72357484	XM_018049484.1	mRNA	AASDH	aminoadipate-semialdehyde dehydrogenase	-	-	-	-	-	-	-
NC_030813.1	91713962	91714137	peak_561	0.00402753	.	175	1	175	0	4.8328	3.65431	-1.17849	0.306827	0.997212	0.513107	0.00121241	ncbi_102184893	+	91710470	91715383	XM_018049602.1	mRNA	STBD1	starch binding domain 1	-	-	-	-	-	-	-
NC_030813.1	94114489	94120537	peak_565	0.00402753	.	6048	1	6048	0	6.93279	5.50389	-1.4289	0.133847	0.997212	0.873392	0.00121241	ncbi_102169950	-	94112490	94144297	XR_001918206.1	mRNA	PAQR3	progestin and adipoQ receptor family member 3	-	-	-	-	GO:0044424//intracellular part;GO:0031224//intrinsic component of membrane;GO:0005622//intracellular;GO:0044425//membrane part;GO:0043226//organelle;GO:0043231//intracellular membrane-bounded organelle;GO:0044464//cell part;GO:0043227//membrane-bounded organelle;GO:0005623//cell;GO:0016020//membrane;GO:0043229//intracellular organelle	-	GO:0045859//regulation of protein kinase activity;GO:0051338//regulation of transferase activity;GO:0048519//negative regulation of biological process;GO:0044699//single-organism process;GO:0044767//single-organism developmental process;GO:0043405//regulation of MAP kinase activity;GO:0007275//multicellular organism development;GO:0007399//nervous system development;GO:0009966//regulation of sign…
NC_030813.1	94114489	94120537	peak_565	0.00402753	.	6048	1	6048	0	6.93279	5.50389	-1.4289	0.133847	0.997212	0.873392	0.00121241	ncbi_102186290	+	93998082	94120365	XM_018049628.1	mRNA	BMP2K	BMP2 inducible kinase	Human Diseases	Cancers	ko05202//Transcriptional misregulation in cancers	K08854	GO:0005622//intracellular;GO:0043227//membrane-bounded organelle;GO:0044464//cell part;GO:0043231//intracellular membrane-bounded organelle;GO:0043229//intracellular organelle;GO:0005623//cell;GO:0044424//intracellular part;GO:0043226//organelle	GO:0098772//molecular function regulator;GO:0001883//purine nucleoside binding;GO:1901363//heterocyclic compound binding;GO:0097367//carbohydrate derivative binding;GO:0001882//nucleoside binding;GO:0005488//binding;GO:0097159//organic cyclic compound binding;GO:0003824//catalytic activity;GO:0036094//small molecule binding;GO:0030234//enzyme regulator activity;GO:0016301//kinase activity;GO:0016…	GO:0019538//protein metabolic process;GO:0044237//cellular metabolic process;GO:0051239//regulation of multicellular organismal process;GO:0030278//regulation of ossification;GO:0006464//cellular protein modification process;GO:0043412//macromolecule modification;GO:0044238//primary metabolic process;GO:0036211//protein modification process;GO:0006796//phosphate-containing compound metabolic proc…
NC_030813.1	103254506	103254656	peak_571	0.00402753	.	150	1	150	0	3.68426	1.96084	-1.72342	0.432714	0.997212	0.363799	0.00121241	ncbi_102188298	+	103089845	103254695	XM_018049709.1	mRNA	PPP2R2C	protein phosphatase 2 regulatory subunit Bgamma	Environmental Information Processing;Organismal Systems;Cellular Processes;Genetic Information Processing;Human Diseases	Circulatory system;Infectious diseases;Translation;Signal transduction;Nervous system;Cellular community - eukaryotes	ko04151//PI3K-Akt signaling pathway;ko05165//Human papillomavirus infection;ko04530//Tight junction;ko04390//Hippo signaling pathway;ko04261//Adrenergic signaling in cardiomyocytes;ko04728//Dopaminergic synapse;ko05160//Hepatitis C;ko04152//AMPK signaling pathway;ko04071//Sphingolipid signaling pathway;ko05142//Chagas disease (American trypanosomiasis);ko03015//mRNA surveillance pathway;ko04391//…	K04354	GO:1902494//catalytic complex;GO:0044464//cell part;GO:0008287//protein serine/threonine phosphatase complex;GO:0043234//protein complex;GO:0005623//cell;GO:0032991//macromolecular complex;GO:1903293//phosphatase complex	GO:0019888//protein phosphatase regulator activity;GO:0005488//binding;GO:0019208//phosphatase regulator activity;GO:0098772//molecular function regulator;GO:0030234//enzyme regulator activity	GO:0065007//biological regulation;GO:0050794//regulation of cellular process;GO:0050789//regulation of biological process;GO:0019222//regulation of metabolic process
NC_030813.1	109098201	109098351	peak_572	0.00402753	.	150	1	150	0	4.75951	2.71109	-2.04842	0.33688	0.997212	0.472524	0.00121241	ncbi_102169270	-	109055598	109110594	XM_018049736.1	mRNA	BOD1L1	biorientation of chromosomes in cell division 1 like 1	-	-	-	-	GO:0044464//cell part;GO:0044424//intracellular part;GO:0005622//intracellular;GO:0043231//intracellular membrane-bounded organelle;GO:0043229//intracellular organelle;GO:0043226//organelle;GO:0043227//membrane-bounded organelle;GO:0005623//cell	-	-
NC_030813.1	111433317	111433467	peak_575	0.00402753	.	150	1	150	0	2.8561	0.830284	-2.02582	0.217599	0.997212	0.662344	0.00121241	ncbi_102173725	-	111433168	111560028	XM_018049752.1	mRNA	PROM1	prominin 1	Human Diseases	Cancers	ko05202//Transcriptional misregulation in cancers	K06532	GO:0044422//organelle part;GO:0005623//cell;GO:0043227//membrane-bounded organelle;GO:0031982//vesicle;GO:0031090//organelle membrane;GO:0044464//cell part;GO:0043226//organelle;GO:0060170//ciliary membrane;GO:0044424//intracellular part;GO:0044441//ciliary part;GO:0098590//plasma membrane region;GO:0044459//plasma membrane part;GO:0042995//cell projection;GO:0043229//intracellular organelle;GO:0…	GO:0008092//cytoskeletal protein binding;GO:0005488//binding;GO:0005515//protein binding;GO:0050839//cell adhesion molecule binding	GO:0072080//nephron tubule development;GO:0072160//nephron tubule epithelial cell differentiation;GO:0061005//cell differentiation involved in kidney development;GO:0048513//animal organ development;GO:0001822//kidney development;GO:0072311//glomerular epithelial cell differentiation;GO:0048869//cellular developmental process;GO:0061326//renal tubule development;GO:0072010//glomerular epithelium …
NC_030813.1	114818076	114818251	peak_578	0.177577	.	175	1	175	0	6.77424	5.51646	-1.25778	0.067532	0.884186	1.17049	0.0534562	ncbi_102177788	-	114818077	114870662	XM_018049794.1	mRNA	ACOX3	acyl-CoA oxidase 3, pristanoyl	Environmental Information Processing;Cellular Processes;Organismal Systems;Metabolism	Signal transduction;Transport and catabolism;Endocrine system;Lipid metabolism;Global and overview maps	ko01100//Metabolic pathways;ko04024//cAMP signaling pathway;ko03320//PPAR signaling pathway;ko04146//Peroxisome;ko01212//Fatty acid metabolism;ko00071//Fatty acid degradation;ko00592//alpha-Linolenic acid metabolism;ko01040//Biosynthesis of unsaturated fatty acids	K00232	GO:0043231//intracellular membrane-bounded organelle;GO:0044424//intracellular part;GO:0044464//cell part;GO:0044444//cytoplasmic part;GO:0005737//cytoplasm;GO:0005622//intracellular;GO:0042579//microbody;GO:0043226//organelle;GO:0043227//membrane-bounded organelle;GO:0005623//cell;GO:0043229//intracellular organelle	GO:1901265//nucleoside phosphate binding;GO:0005515//protein binding;GO:1901363//heterocyclic compound binding;GO:0000166//nucleotide binding;GO:0005488//binding;GO:0016634//oxidoreductase activity, acting on the CH-CH group of donors, oxygen as acceptor;GO:0036094//small molecule binding;GO:0016491//oxidoreductase activity;GO:0097159//organic cyclic compound binding;GO:0003824//catalytic activit…	GO:0044763//single-organism cellular process;GO:0009987//cellular process;GO:1901575//organic substance catabolic process;GO:0032787//monocarboxylic acid metabolic process;GO:0044248//cellular catabolic process;GO:0008152//metabolic process;GO:0044238//primary metabolic process;GO:0006631//fatty acid metabolic process;GO:0009062//fatty acid catabolic process;GO:0071704//organic substance metaboli…
NC_030813.1	114915667	114915792	peak_579	0.00402753	.	125	1	125	0	6.44607	5.10375	-1.34232	0.260089	0.997212	0.584878	0.00121241	ncbi_102179654	+	114888249	114915797	XM_018049795.1	mRNA	TRMT44	tRNA methyltransferase 44 homolog (S. cerevisiae)	-	-	-	-	-	GO:0005488//binding;GO:0043167//ion binding;GO:0043169//cation binding	GO:0008152//metabolic process
NC_030813.1	115931795	115931895	peak_583	0.00402753	.	100	1	100	0	6.19146	4.02642	-2.16504	0.316866	0.997212	0.499125	0.00121241	ncbi_102186471	+	115868822	115945704	XR_001918223.1	mRNA	WHSC1	Wolf-Hirschhorn syndrome candidate 1	Metabolism;Human Diseases	Cancers;Amino acid metabolism	ko05202//Transcriptional misregulation in cancers;ko00310//Lysine degradation	K11424	GO:0043228//non-membrane-bounded organelle;GO:0044464//cell part;GO:0043232//intracellular non-membrane-bounded organelle;GO:0005623//cell;GO:0016020//membrane;GO:0043226//organelle;GO:0043227//membrane-bounded organelle;GO:0043231//intracellular membrane-bounded organelle;GO:0005622//intracellular;GO:0044424//intracellular part;GO:0043229//intracellular organelle;GO:0044422//organelle part;GO:00…	GO:0046914//transition metal ion binding;GO:0003677//DNA binding;GO:0003824//catalytic activity;GO:1901363//heterocyclic compound binding;GO:0008757//S-adenosylmethionine-dependent methyltransferase activity;GO:0097159//organic cyclic compound binding;GO:0008170//N-methyltransferase activity;GO:0016279//protein-lysine N-methyltransferase activity;GO:0016741//transferase activity, transferring one…	GO:0018022//peptidyl-lysine methylation;GO:0008152//metabolic process;GO:0002708//positive regulation of lymphocyte mediated immunity;GO:0000726//non-recombinational repair;GO:0048522//positive regulation of cellular process;GO:0032502//developmental process;GO:0050896//response to stimulus;GO:0072358//cardiovascular system development;GO:0003206//cardiac chamber morphogenesis;GO:0051171//regulat…
NC_030814.1	14434211	14434286	peak_591	0.177577	.	75	1	75	0	3.38018	1.48095	-1.89923	0.0668671	0.884186	1.17479	0.0534562	ncbi_100861304	-	14434087	14568155	XM_018050019.1	mRNA	CAST	calpastatin	-	-	-	-	GO:0044444//cytoplasmic part;GO:0005623//cell;GO:0044464//cell part;GO:0005737//cytoplasm;GO:0044424//intracellular part;GO:0005622//intracellular	GO:0030234//enzyme regulator activity;GO:0061134//peptidase regulator activity;GO:0097159//organic cyclic compound binding;GO:0030414//peptidase inhibitor activity;GO:0004857//enzyme inhibitor activity;GO:0003676//nucleic acid binding;GO:0005488//binding;GO:1901363//heterocyclic compound binding;GO:0004866//endopeptidase inhibitor activity;GO:0098772//molecular function regulator;GO:0003723//RNA …	GO:0044699//single-organism process;GO:0097050//type B pancreatic cell apoptotic process;GO:0032268//regulation of cellular protein metabolic process;GO:0051336//regulation of hydrolase activity;GO:0019222//regulation of metabolic process;GO:0032269//negative regulation of cellular protein metabolic process;GO:0060255//regulation of macromolecule metabolic process;GO:0006915//apoptotic process;GO…
NC_030814.1	17491648	17491698	peak_593	0.100714	.	50	1	50	0	4.88866	3.06545	-1.82321	0.0932097	0.932571	1.03054	0.0303179	ncbi_102174116	-	17491199	17503042	XM_018050041.1	mRNA	NR2F1	nuclear receptor subfamily 2 group F member 1	-	-	-	-	GO:0070013//intracellular organelle lumen;GO:0044464//cell part;GO:0031981//nuclear lumen;GO:0005634//nucleus;GO:0005623//cell;GO:0044446//intracellular organelle part;GO:0044428//nuclear part;GO:0043229//intracellular organelle;GO:0043226//organelle;GO:0043231//intracellular membrane-bounded organelle;GO:0043233//organelle lumen;GO:0043227//membrane-bounded organelle;GO:0031974//membrane-enclose…	GO:0005488//binding;GO:0043167//ion binding;GO:0003712//transcription cofactor activity;GO:0043169//cation binding;GO:0060089//molecular transducer activity;GO:0004872//receptor activity;GO:0044212//transcription regulatory region DNA binding;GO:0003700//transcription factor activity, sequence-specific DNA binding;GO:0097159//organic cyclic compound binding;GO:0000981//RNA polymerase II transcrip…	GO:0051674//localization of cell;GO:0023052//signaling;GO:0031344//regulation of cell projection organization;GO:0016477//cell migration;GO:0009725//response to hormone;GO:0044238//primary metabolic process;GO:0051716//cellular response to stimulus;GO:0010975//regulation of neuron projection development;GO:0022008//neurogenesis;GO:0009059//macromolecule biosynthetic process;GO:0010468//regulation…
NC_030814.1	39708924	39708974	peak_595	0.361278	.	50	1	50	0	2.82266	1.32204	-1.50062	0.04267	0.778475	1.36988	0.108755	ncbi_102179665	-	39708525	39729128	XM_005683237.3	mRNA	UBLCP1	ubiquitin like domain containing CTD phosphatase 1	-	-	-	-	GO:0043229//intracellular organelle;GO:0044424//intracellular part;GO:0043227//membrane-bounded organelle;GO:0043232//intracellular non-membrane-bounded organelle;GO:0043231//intracellular membrane-bounded organelle;GO:0005623//cell;GO:0005622//intracellular;GO:0044464//cell part;GO:0043228//non-membrane-bounded organelle;GO:0043226//organelle	GO:0005488//binding;GO:0003824//catalytic activity	GO:0044237//cellular metabolic process;GO:0008152//metabolic process;GO:0006796//phosphate-containing compound metabolic process;GO:0006793//phosphorus metabolic process;GO:0009987//cellular process
NC_030814.1	44313468	44313618	peak_597	0.00402753	.	150	1	150	0	3.96678	2.74709	-1.2197	0.386615	0.997212	0.412721	0.00121241	ncbi_102173559	+	44277999	44316878	XM_018050122.1	mRNA	GEMIN5	gem nuclear organelle associated protein 5	Genetic Information Processing	Translation	ko03013//RNA transport	K13133	GO:0043227//membrane-bounded organelle;GO:0044424//intracellular part;GO:0044422//organelle part;GO:0032991//macromolecular complex;GO:0005634//nucleus;GO:0044444//cytoplasmic part;GO:0043234//protein complex;GO:0043229//intracellular organelle;GO:0044464//cell part;GO:0043231//intracellular membrane-bounded organelle;GO:0005622//intracellular;GO:0005737//cytoplasm;GO:0005623//cell;GO:0043233//or…	GO:0097159//organic cyclic compound binding;GO:0003676//nucleic acid binding;GO:0005488//binding;GO:1901363//heterocyclic compound binding;GO:0003723//RNA binding	-
NC_030814.1	56237013	56237063	peak_610	0.00402753	.	50	1	50	0	3.74581	1.8863	-1.85952	0.262927	0.997212	0.580165	0.00121241	ncbi_102168722	-	56232839	56713995	XM_018050206.1	mRNA	ARHGAP26	Rho GTPase activating protein 26	-	-	-	-	GO:0044464//cell part;GO:0005623//cell	GO:0005488//binding;GO:0008289//lipid binding	GO:0050789//regulation of biological process;GO:0065009//regulation of molecular function;GO:0019222//regulation of metabolic process;GO:0009987//cellular process;GO:0016043//cellular component organization;GO:0065007//biological regulation;GO:0050790//regulation of catalytic activity;GO:0007010//cytoskeleton organization;GO:0044699//single-organism process;GO:0006996//organelle organization;GO:0…
NC_030814.1	58793200	58794052	peak_618	0.789429	.	852	1	852	0	3.49257	-1.21781	-4.71038	0.0151646	0.578573	1.81917	0.237642	ncbi_102175120	-	58782040	58889744	XM_013965609.2	mRNA	LOC102175120	ankyrin repeat and KH domain-containing protein 1	-	-	-	-	-	GO:0005515//protein binding;GO:0031369//translation initiation factor binding;GO:0005488//binding;GO:0097159//organic cyclic compound binding	GO:0019222//regulation of metabolic process;GO:0031326//regulation of cellular biosynthetic process;GO:0050794//regulation of cellular process;GO:0009889//regulation of biosynthetic process;GO:2000112//regulation of cellular macromolecule biosynthetic process;GO:0051246//regulation of protein metabolic process;GO:0060255//regulation of macromolecule metabolic process;GO:0065007//biological regula…
NC_030814.1	64104265	64104315	peak_622	0.0207436	.	50	1	50	0	2.43724	0.921081	-1.51616	0.127018	0.985725	0.896133	0.00624444	ncbi_102177793	-	64104266	64147286	XM_018050368.1	mRNA	PCBD2	pterin-4 alpha-carbinolamine dehydratase 2	Metabolism	Global and overview maps;Metabolism of cofactors and vitamins	ko01100//Metabolic pathways;ko00790//Folate biosynthesis	K01724	GO:0043229//intracellular organelle;GO:0005623//cell;GO:0043226//organelle;GO:0043231//intracellular membrane-bounded organelle;GO:0043227//membrane-bounded organelle;GO:0005622//intracellular;GO:0044424//intracellular part;GO:0044464//cell part	GO:0016829//lyase activity;GO:0016836//hydro-lyase activity;GO:0016835//carbon-oxygen lyase activity;GO:0003824//catalytic activity	GO:0044237//cellular metabolic process;GO:0006732//coenzyme metabolic process;GO:0051260//protein homooligomerization;GO:0070271//protein complex biogenesis;GO:0044710//single-organism metabolic process;GO:0071822//protein complex subunit organization;GO:0071840//cellular component organization or biogenesis;GO:2000112//regulation of cellular macromolecule biosynthetic process;GO:0009987//cellula…
NC_030814.1	64278017	64278192	peak_625	0.00402753	.	175	1	175	0	3.3728	1.42574	-1.94707	0.194792	0.997212	0.71043	0.00121241	ncbi_102176523	-	64275443	64352760	XM_018050374.1	mRNA	SEC24A	SEC24 homolog A, COPII coat complex component	Genetic Information Processing	Folding, sorting and degradation	ko04141//Protein processing in endoplasmic reticulum	K14007	GO:0031982//vesicle;GO:0098805//whole membrane;GO:0043234//protein complex;GO:0044446//intracellular organelle part;GO:0031410//cytoplasmic vesicle;GO:0031090//organelle membrane;GO:0048475//coated membrane;GO:0016020//membrane;GO:0044422//organelle part;GO:0043229//intracellular organelle;GO:0005623//cell;GO:0044444//cytoplasmic part;GO:0044433//cytoplasmic vesicle part;GO:0030135//coated vesicl…	GO:0046914//transition metal ion binding;GO:0043167//ion binding;GO:0005488//binding;GO:0043169//cation binding;GO:0046872//metal ion binding	GO:0032879//regulation of localization;GO:0051223//regulation of protein transport;GO:0010869//regulation of receptor biosynthetic process;GO:0032844//regulation of homeostatic process;GO:0016482//cytoplasmic transport;GO:0060341//regulation of cellular localization;GO:0051234//establishment of localization;GO:0050789//regulation of biological process;GO:0032846//positive regulation of homeostati…
NC_030814.1	66785679	66785779	peak_629	0.00402753	.	100	1	100	0	4.88847	3.81217	-1.0763	0.376364	0.997212	0.424392	0.00121241	ncbi_102189030	-	66785455	66795088	XM_018050457.1	mRNA	MIDN	midnolin	-	-	-	-	GO:0043226//organelle;GO:0043231//intracellular membrane-bounded organelle;GO:0043227//membrane-bounded organelle;GO:0044424//intracellular part;GO:0005622//intracellular;GO:0044444//cytoplasmic part;GO:0043229//intracellular organelle;GO:0043232//intracellular non-membrane-bounded organelle;GO:0005737//cytoplasm;GO:0043228//non-membrane-bounded organelle;GO:0044464//cell part;GO:0005623//cell	-	-
NC_030814.1	66811422	66811622	peak_630	0.00402753	.	200	1	200	0	3.87669	2.45162	-1.42507	0.131237	0.997212	0.881944	0.00121241	ncbi_102175762	+	66800809	66811917	XM_018050460.1	mRNA	CBARP	CACN beta subunit associated regulatory protein	-	-	-	-	-	-	-
NC_030814.1	67104316	67104466	peak_631	0.00402753	.	150	1	150	0	4.43022	3.09274	-1.33748	0.341294	0.997212	0.466871	0.00121241	ncbi_102172994	+	67095655	67104803	XM_018050494.1	mRNA	PLPPR3	phospholipid phosphatase related 3	-	-	-	-	-	-	-
NC_030814.1	67104316	67104466	peak_631	0.00402753	.	150	1	150	0	4.43022	3.09274	-1.33748	0.341294	0.997212	0.466871	0.00121241	ncbi_102183592	-	67104340	67115127	XM_018050497.1	mRNA	PTBP1	polypyrimidine tract binding protein 1	-	-	-	-	GO:0043227//membrane-bounded organelle;GO:0005623//cell;GO:0005622//intracellular;GO:0043226//organelle;GO:0043229//intracellular organelle;GO:0044464//cell part;GO:0044424//intracellular part;GO:0043231//intracellular membrane-bounded organelle;GO:0031982//vesicle;GO:0031988//membrane-bounded vesicle	GO:0003676//nucleic acid binding;GO:0003723//RNA binding;GO:0097159//organic cyclic compound binding;GO:1901363//heterocyclic compound binding;GO:0005488//binding	GO:0050789//regulation of biological process;GO:0065007//biological regulation;GO:0010605//negative regulation of macromolecule metabolic process;GO:0045934//negative regulation of nucleobase-containing compound metabolic process;GO:0033119//negative regulation of RNA splicing;GO:0010629//negative regulation of gene expression;GO:0051252//regulation of RNA metabolic process;GO:0019219//regulation…
NC_030814.1	71377895	71377945	peak_638	0.124607	.	50	1	50	0	1.91269	-0.0684415	-1.98113	0.0841742	0.917254	1.07482	0.0375104	ncbi_102190406	-	71377696	71395488	XM_013965413.2	mRNA	RMND5B	required for meiotic nuclear division 5 homolog B	-	-	-	-	-	-	-
NC_030814.1	71402481	71402531	peak_639	0.00402753	.	50	1	50	0	4.15507	2.55183	-1.60323	0.326913	0.997212	0.485568	0.00121241	ncbi_102189666	-	71398257	71410893	XM_018050582.1	mRNA	N4BP3	NEDD4 binding protein 3	-	-	-	-	-	-	-
NC_030814.1	84225957	84226082	peak_648	0.45294	.	125	1	125	0	3.52586	2.01926	-1.5066	0.029254	0.730552	1.53381	0.136349	ncbi_102185173	+	84179842	84226087	XM_018050703.1	mRNA	PRRC1	proline rich coiled-coil 1	-	-	-	-	-	-	-
NC_030814.1	88168773	88168898	peak_650	0	.	125	1	125	0	4.65779	3.58386	-1.07393	NA	NA	NA	NA	ncbi_106502311	+	88166964	88168905	XM_013965274.2	mRNA	LOC106502311	uncharacterized LOC106502311	Organismal Systems;Environmental Information Processing;Human Diseases	Infectious diseases;Immune diseases;Immune system;Cancers;Signal transduction;Signaling molecules and interaction	ko04060//Cytokine-cytokine receptor interaction;ko05166//HTLV-I infection;ko04630//Jak-STAT signaling pathway;ko05167//Kaposi sarcoma-associated herpesvirus infection;ko05202//Transcriptional misregulation in cancers;ko04650//Natural killer cell mediated cytotoxicity;ko05146//Amoebiasis;ko04668//TNF signaling pathway;ko04640//Hematopoietic cell lineage;ko04660//T cell receptor signaling pathway;k…	K05427	-	-	-
NC_030814.1	88487030	88487123	peak_651	0.00402753	.	93	1	93	0	4.73466	3.13602	-1.59864	0.446913	0.997212	0.349777	0.00121241	ncbi_102188846	+	88444408	88487123	XM_013965330.2	mRNA	SLC22A4	solute carrier family 22 member 4	Human Diseases	Cancers	ko05231//Choline metabolism in cancer	K08202	GO:0044424//intracellular part;GO:0016020//membrane;GO:0071944//cell periphery;GO:0043227//membrane-bounded organelle;GO:0043226//organelle;GO:0043229//intracellular organelle;GO:0044464//cell part;GO:0005886//plasma membrane;GO:0044425//membrane part;GO:0031224//intrinsic component of membrane;GO:0005622//intracellular;GO:0043231//intracellular membrane-bounded organelle;GO:0005623//cell	GO:0046943//carboxylic acid transmembrane transporter activity;GO:0022891//substrate-specific transmembrane transporter activity;GO:0005488//binding;GO:0022892//substrate-specific transporter activity;GO:0008514//organic anion transmembrane transporter activity;GO:0015075//ion transmembrane transporter activity;GO:0015101//organic cation transmembrane transporter activity;GO:0019904//protein doma…	GO:0034641//cellular nitrogen compound metabolic process;GO:0071702//organic substance transport;GO:0008152//metabolic process;GO:0071705//nitrogen compound transport;GO:0046486//glycerolipid metabolic process;GO:0044255//cellular lipid metabolic process;GO:0015711//organic anion transport;GO:0015850//organic hydroxy compound transport;GO:0015879//carnitine transport;GO:0015697//quaternary ammoni…
NC_030814.1	90583721	90583796	peak_659	0.00402753	.	75	1	75	0	6.50732	5.12527	-1.38205	0.490402	0.997212	0.309448	0.00121241	ncbi_102173180	-	90579097	90599740	XM_018050855.1	mRNA	ZBTB7A	zinc finger and BTB domain containing 7A	-	-	-	-	GO:0043226//organelle;GO:0005623//cell;GO:0005622//intracellular;GO:0043227//membrane-bounded organelle;GO:0043231//intracellular membrane-bounded organelle;GO:0044464//cell part;GO:0043229//intracellular organelle;GO:0044424//intracellular part	GO:1901363//heterocyclic compound binding;GO:0005488//binding;GO:0043169//cation binding;GO:0005515//protein binding;GO:0003676//nucleic acid binding;GO:0019899//enzyme binding;GO:0097159//organic cyclic compound binding;GO:0043167//ion binding	GO:0044763//single-organism cellular process;GO:0051252//regulation of RNA metabolic process;GO:0019222//regulation of metabolic process;GO:0044699//single-organism process;GO:1903506//regulation of nucleic acid-templated transcription;GO:0050789//regulation of biological process;GO:0080090//regulation of primary metabolic process;GO:0019219//regulation of nucleobase-containing compound metabolic…
NC_030814.1	90964334	90964509	peak_660	0.589133	.	175	1	175	0	3.47236	1.04982	-2.42253	0.0231383	0.664742	1.63567	0.177347	ncbi_102171324	-	90963685	90992323	XM_018050883.1	mRNA	SEMA6B	semaphorin 6B	Organismal Systems	Development	ko04360//Axon guidance	K06842	GO:0031224//intrinsic component of membrane;GO:0044425//membrane part;GO:0016020//membrane	GO:0005488//binding;GO:0005102//receptor binding;GO:0005515//protein binding	GO:0044767//single-organism developmental process;GO:0048869//cellular developmental process;GO:0044763//single-organism cellular process;GO:0048731//system development;GO:0007275//multicellular organism development;GO:0032502//developmental process;GO:0044707//single-multicellular organism process;GO:0048856//anatomical structure development;GO:0032501//multicellular organismal process;GO:000998…
NC_030814.1	91208469	91208819	peak_662	2.96604	.	350	1	350	0	4.26503	1.91793	-2.3471	0.00163058	0.127977	2.78766	0.892868	ncbi_102170774	-	91208370	91224955	XM_013965259.2	mRNA	TICAM1	toll like receptor adaptor molecule 1	Environmental Information Processing;Cellular Processes;Organismal Systems;Human Diseases	Signal transduction;Immune system;Infectious diseases;Cell growth and death	ko05165//Human papillomavirus infection;ko05168//Herpes simplex infection;ko05167//Kaposi sarcoma-associated herpesvirus infection;ko05164//Influenza A;ko04217//Necroptosis;ko04621//NOD-like receptor signaling pathway;ko05161//Hepatitis B;ko05160//Hepatitis C;ko05142//Chagas disease (American trypanosomiasis);ko04620//Toll-like receptor signaling pathway;ko04064//NF-kappa B signaling pathway;ko05…	K05842	GO:0044464//cell part;GO:0005623//cell;GO:0044445//cytosolic part;GO:0005829//cytosol;GO:0044424//intracellular part;GO:0044444//cytoplasmic part;GO:0005737//cytoplasm;GO:0005622//intracellular	GO:0019899//enzyme binding;GO:0060089//molecular transducer activity;GO:0005515//protein binding;GO:0005488//binding;GO:0019900//kinase binding	GO:0016265//death;GO:0002758//innate immune response-activating signal transduction;GO:0080134//regulation of response to stress;GO:2001141//regulation of RNA biosynthetic process;GO:0009987//cellular process;GO:0031396//regulation of protein ubiquitination;GO:0051240//positive regulation of multicellular organismal process;GO:1901698//response to nitrogen compound;GO:0009966//regulation of signa…
NC_030814.1	91974107	91974282	peak_664	0.00402753	.	175	1	175	0	5.19978	3.59637	-1.60341	0.315649	0.997212	0.500796	0.00121241	ncbi_102168530	-	91973983	91976214	XM_018050915.1	mRNA	PRR22	proline rich 22	-	-	-	-	-	-	-
NC_030814.1	92488349	92488424	peak_668	0.425765	.	75	1	75	0	4.06467	1.22234	-2.84234	0.0316549	0.744444	1.49956	0.128168	ncbi_102188389	-	92488350	92498025	XM_018050939.1	mRNA	DENND1C	DENN domain containing 1C	-	-	-	-	-	-	GO:0043087//regulation of GTPase activity;GO:0065007//biological regulation;GO:0019222//regulation of metabolic process;GO:0051336//regulation of hydrolase activity;GO:0050790//regulation of catalytic activity;GO:0050789//regulation of biological process;GO:0065009//regulation of molecular function
NC_030814.1	92488349	92488424	peak_668	0.425765	.	75	1	75	0	4.06467	1.22234	-2.84234	0.0316549	0.744444	1.49956	0.128168	ncbi_102189115	+	92485336	92488361	XM_018050938.1	mRNA	CRB3	crumbs 3, cell polarity complex component	Human Diseases;Cellular Processes	Cellular community - eukaryotes;Infectious diseases	ko05165//Human papillomavirus infection;ko04530//Tight junction	K06090	GO:0044464//cell part;GO:0031982//vesicle;GO:0043227//membrane-bounded organelle;GO:0043226//organelle;GO:0031988//membrane-bounded vesicle;GO:0005623//cell	GO:0005488//binding;GO:0005515//protein binding	GO:0044699//single-organism process;GO:0009987//cellular process;GO:0071840//cellular component organization or biogenesis;GO:0061024//membrane organization;GO:0016043//cellular component organization;GO:0007009//plasma membrane organization;GO:0010256//endomembrane system organization;GO:0044763//single-organism cellular process;GO:0044802//single-organism membrane organization
NC_030814.1	93715041	93715091	peak_670	0.00402753	.	50	1	50	0	3.03013	1.65234	-1.37779	0.201762	0.997212	0.695162	0.00121241	ncbi_102173732	+	93679745	93716323	XM_018050993.1	mRNA	ELAVL1	ELAV like RNA binding protein 1	Environmental Information Processing;Organismal Systems	Signal transduction;Immune system	ko04152//AMPK signaling pathway;ko04657//IL-17 signaling pathway	K13088	GO:0043231//intracellular membrane-bounded organelle;GO:0043226//organelle;GO:0043227//membrane-bounded organelle;GO:0043229//intracellular organelle;GO:0005622//intracellular;GO:0005623//cell;GO:0044424//intracellular part;GO:0044464//cell part	GO:0003730//mRNA 3'-UTR binding;GO:1901363//heterocyclic compound binding;GO:0003676//nucleic acid binding;GO:0003723//RNA binding;GO:0019900//kinase binding;GO:0044822//poly(A) RNA binding;GO:0003729//mRNA binding;GO:0019899//enzyme binding;GO:0005488//binding;GO:0005515//protein binding;GO:0097159//organic cyclic compound binding	GO:0044699//single-organism process;GO:2000112//regulation of cellular macromolecule biosynthetic process;GO:0010468//regulation of gene expression;GO:0006417//regulation of translation;GO:0043489//RNA stabilization;GO:0032502//developmental process;GO:0043487//regulation of RNA stability;GO:0050794//regulation of cellular process;GO:0044707//single-multicellular organism process;GO:0060255//regu…
NC_030814.1	94216226	94216376	peak_671	0.00402753	.	150	1	150	0	5.60804	3.49284	-2.1152	0.20936	0.997212	0.679106	0.00121241	ncbi_102185172	+	94195146	94217504	XM_013965141.2	mRNA	LOC102185172	zinc finger protein 708	-	-	-	-	-	-	-
NC_030814.1	94245680	94245830	peak_672	0.00402753	.	150	1	150	0	3.75721	2.16124	-1.59597	0.322766	0.997212	0.491112	0.00121241	ncbi_102176953	+	94229898	94247973	XM_005682337.3	mRNA	LOC102176953	zinc finger protein OZF	-	-	-	-	-	-	-
NC_030814.1	94940606	94940781	peak_675	0.177577	.	175	1	175	0	2.96434	1.42792	-1.53643	0.0652273	0.884186	1.18557	0.0534562	ncbi_102189028	-	94940257	94949719	XM_018051055.1	mRNA	KRI1	KRI1 homolog	-	-	-	-	-	GO:0097159//organic cyclic compound binding;GO:0003676//nucleic acid binding;GO:0005488//binding;GO:1901363//heterocyclic compound binding;GO:0003723//RNA binding	-
NC_030814.1	95043401	95043551	peak_677	0.00402753	.	150	1	150	0	2.03807	0.967335	-1.07073	0.211208	0.997212	0.675289	0.00121241	ncbi_102184139	+	95014010	95043834	XM_018051068.1	mRNA	ILF3	interleukin enhancer binding factor 3	-	-	-	-	GO:0043226//organelle;GO:0043227//membrane-bounded organelle;GO:0043228//non-membrane-bounded organelle;GO:0043231//intracellular membrane-bounded organelle;GO:0005622//intracellular;GO:0043232//intracellular non-membrane-bounded organelle;GO:0044424//intracellular part;GO:0043229//intracellular organelle;GO:0044464//cell part;GO:0005623//cell;GO:0032991//macromolecular complex	GO:1901363//heterocyclic compound binding;GO:0005488//binding;GO:0003723//RNA binding;GO:0097159//organic cyclic compound binding;GO:0003676//nucleic acid binding	GO:0050792//regulation of viral process;GO:0051246//regulation of protein metabolic process;GO:0010556//regulation of macromolecule biosynthetic process;GO:0043900//regulation of multi-organism process;GO:0034248//regulation of cellular amide metabolic process;GO:0010468//regulation of gene expression;GO:0006464//cellular protein modification process;GO:0043412//macromolecule modification;GO:0019…
NC_030814.1	95924815	95924965	peak_680	0.00402753	.	150	1	150	0	4.2858	3.23145	-1.05435	0.245159	0.997212	0.610552	0.00121241	ncbi_102168996	-	95922066	96070755	XM_018051134.1	mRNA	INSR	insulin receptor	Human Diseases;Environmental Information Processing;Cellular Processes;Organismal Systems	Signal transduction;Endocrine system;Aging;Excretory system;Cellular community - eukaryotes;Endocrine and metabolic diseases	ko04151//PI3K-Akt signaling pathway;ko04010//MAPK signaling pathway;ko04014//Ras signaling pathway;ko04015//Rap1 signaling pathway;ko04022//cGMP - PKG signaling pathway;ko04150//mTOR signaling pathway;ko04932//Non-alcoholic fatty liver disease (NAFLD);ko04072//Phospholipase D signaling pathway;ko04910//Insulin signaling pathway;ko04068//FoxO signaling pathway;ko04152//AMPK signaling pathway;ko040…	K04527	GO:0044464//cell part;GO:0016021//integral component of membrane;GO:0043226//organelle;GO:0032991//macromolecular complex;GO:0044459//plasma membrane part;GO:0043235//receptor complex;GO:0031982//vesicle;GO:0005623//cell;GO:0043227//membrane-bounded organelle;GO:0031224//intrinsic component of membrane;GO:0031988//membrane-bounded vesicle;GO:0016020//membrane;GO:0043234//protein complex;GO:000588…	GO:0001883//purine nucleoside binding;GO:0032549//ribonucleoside binding;GO:0016301//kinase activity;GO:0005520//insulin-like growth factor binding;GO:0060089//molecular transducer activity;GO:0019199//transmembrane receptor protein kinase activity;GO:0099600//transmembrane receptor activity;GO:0004888//transmembrane signaling receptor activity;GO:0016773//phosphotransferase activity, alcohol gro…	GO:0030334//regulation of cell migration;GO:0043434//response to peptide hormone;GO:0009891//positive regulation of biosynthetic process;GO:0065003//macromolecular complex assembly;GO:0007530//sex determination;GO:0051128//regulation of cellular component organization;GO:2000112//regulation of cellular macromolecule biosynthetic process;GO:0051347//positive regulation of transferase activity;GO:0…
NC_030814.1	96663271	96663346	peak_682	0.00402753	.	75	1	75	0	3.24533	1.65035	-1.59498	0.520995	0.997212	0.283166	0.00121241	ncbi_102172345	+	96663097	96666923	XM_005682254.3	mRNA	DNAJB1	DnaJ heat shock protein family (Hsp40) member B1	Genetic Information Processing;Human Diseases	Folding, sorting and degradation;Infectious diseases	ko05164//Influenza A;ko04141//Protein processing in endoplasmic reticulum	K09507	GO:0043227//membrane-bounded organelle;GO:0031974//membrane-enclosed lumen;GO:0031988//membrane-bounded vesicle;GO:0031981//nuclear lumen;GO:0044446//intracellular organelle part;GO:0005623//cell;GO:0005634//nucleus;GO:0044428//nuclear part;GO:0044424//intracellular part;GO:0043233//organelle lumen;GO:0044444//cytoplasmic part;GO:0005622//intracellular;GO:0044422//organelle part;GO:0044464//cell …	GO:0031072//heat shock protein binding;GO:0008047//enzyme activator activity;GO:0098772//molecular function regulator;GO:0019899//enzyme binding;GO:0005515//protein binding;GO:0030234//enzyme regulator activity;GO:0005488//binding	GO:0051084//'de novo' posttranslational protein folding;GO:0043462//regulation of ATPase activity;GO:0080134//regulation of response to stress;GO:0050896//response to stimulus;GO:0051336//regulation of hydrolase activity;GO:0050789//regulation of biological process;GO:0009628//response to abiotic stimulus;GO:0042221//response to chemical;GO:0051129//negative regulation of cellular component organ…
NC_030814.1	97029373	97029548	peak_686	0.589133	.	175	1	175	0	3.60497	1.81798	-1.78699	0.0238358	0.664742	1.62277	0.177347	ncbi_102174379	+	97021381	97030626	XM_018051199.1	mRNA	PALM3	paralemmin 3	-	-	-	-	-	-	GO:0009617//response to bacterium;GO:0050794//regulation of cellular process;GO:0009605//response to external stimulus;GO:0044699//single-organism process;GO:0051707//response to other organism;GO:0002237//response to molecule of bacterial origin;GO:0009607//response to biotic stimulus;GO:0023052//signaling;GO:0050789//regulation of biological process;GO:0042221//response to chemical;GO:0007166//…
NC_030814.1	97029373	97029548	peak_686	0.589133	.	175	1	175	0	3.60497	1.81798	-1.78699	0.0238358	0.664742	1.62277	0.177347	ncbi_102189572	-	97017381	97053439	XM_018051201.1	mRNA	IL27RA	interleukin 27 receptor subunit alpha	Environmental Information Processing;Organismal Systems	Signaling molecules and interaction;Signal transduction;Immune system	ko04060//Cytokine-cytokine receptor interaction;ko04630//Jak-STAT signaling pathway;ko04659//Th17 cell differentiation	K19598	-	GO:0038023//signaling receptor activity;GO:0004872//receptor activity;GO:0004896//cytokine receptor activity;GO:0060089//molecular transducer activity;GO:0004871//signal transducer activity;GO:0004888//transmembrane signaling receptor activity;GO:0099600//transmembrane receptor activity	GO:0006952//defense response;GO:0007154//cell communication;GO:0044763//single-organism cellular process;GO:0051171//regulation of nitrogen compound metabolic process;GO:0051052//regulation of DNA metabolic process;GO:0010033//response to organic substance;GO:0050864//regulation of B cell activation;GO:0051249//regulation of lymphocyte activation;GO:0048583//regulation of response to stimulus;GO:…
NC_030814.1	97771421	97771546	peak_689	0.00402753	.	125	1	125	0	9.57064	7.52899	-2.04165	0.180547	0.997212	0.74341	0.00121241	ncbi_102168441	+	97520576	97771550	XM_018051220.1	mRNA	CACNA1A	calcium voltage-gated channel subunit alpha1 A	Organismal Systems;Environmental Information Processing;Human Diseases	Substance dependence;Endocrine and metabolic diseases;Sensory system;Nervous system;Signal transduction	ko04010//MAPK signaling pathway;ko04020//Calcium signaling pathway;ko04723//Retrograde endocannabinoid signaling;ko04728//Dopaminergic synapse;ko04726//Serotonergic synapse;ko04725//Cholinergic synapse;ko04724//Glutamatergic synapse;ko04727//GABAergic synapse;ko05032//Morphine addiction;ko04742//Taste transduction;ko04721//Synaptic vesicle cycle;ko04730//Long-term depression;ko04930//Type II diab…	K04344	GO:0005623//cell;GO:0044424//intracellular part;GO:0043227//membrane-bounded organelle;GO:0044425//membrane part;GO:0044464//cell part;GO:0042995//cell projection;GO:0043229//intracellular organelle;GO:0005622//intracellular;GO:0031224//intrinsic component of membrane;GO:0044297//cell body;GO:0043234//protein complex;GO:0034702//ion channel complex;GO:0016021//integral component of membrane;GO:00…	GO:0022838//substrate-specific channel activity;GO:0005216//ion channel activity;GO:0022892//substrate-specific transporter activity;GO:0000149//SNARE binding;GO:0005244//voltage-gated ion channel activity;GO:0005261//cation channel activity;GO:0005262//calcium channel activity;GO:0015075//ion transmembrane transporter activity;GO:0022836//gated channel activity;GO:0005515//protein binding;GO:000…	GO:0009889//regulation of biosynthetic process;GO:0007267//cell-cell signaling;GO:0019725//cellular homeostasis;GO:0043066//negative regulation of apoptotic process;GO:0055083//monovalent inorganic anion homeostasis;GO:0030534//adult behavior;GO:0048523//negative regulation of cellular process;GO:0003008//system process;GO:0044763//single-organism cellular process;GO:0065007//biological regulatio…
NC_030814.1	102979966	102980016	peak_706	0.100714	.	50	1	50	0	4.83747	7.72475	2.88729	0.0908148	0.932571	1.04184	0.0303179	ncbi_102175110	-	102978610	102989569	XM_018051375.1	mRNA	ANO8	anoctamin 8	-	-	-	-	GO:0031224//intrinsic component of membrane;GO:0044464//cell part;GO:0016020//membrane;GO:0005623//cell;GO:0044425//membrane part	-	GO:0044765//single-organism transport;GO:0006820//anion transport;GO:0006811//ion transport;GO:0051234//establishment of localization;GO:0044699//single-organism process;GO:1902578//single-organism localization;GO:0015698//inorganic anion transport;GO:0051179//localization;GO:0006810//transport;GO:0006821//chloride transport
NC_030814.1	104223351	104223401	peak_714	0.00402753	.	50	1	50	0	5.80428	4.80419	-1.00009	0.529983	0.997212	0.275738	0.00121241	ncbi_102190398	+	104196679	104223427	XM_018051450.1	mRNA	KLHL26	kelch like family member 26	-	-	-	-	-	-	-
NC_030814.1	104317004	104317054	peak_715	0.00402753	.	50	1	50	0	4.62721	2.71455	-1.91266	0.164651	0.997212	0.783435	0.00121241	ncbi_106502271	+	104235949	104321553	XM_018051454.1	mRNA	CRTC1	CREB regulated transcription coactivator 1	Human Diseases	Infectious diseases	ko05166//HTLV-I infection	K15309	GO:0044424//intracellular part;GO:0044464//cell part;GO:0016020//membrane;GO:0005622//intracellular;GO:0005623//cell	GO:0005488//binding;GO:0005515//protein binding;GO:0008134//transcription factor binding	GO:0051171//regulation of nitrogen compound metabolic process;GO:0007610//behavior;GO:0019222//regulation of metabolic process;GO:0009628//response to abiotic stimulus;GO:0071822//protein complex subunit organization;GO:0043933//macromolecular complex subunit organization;GO:0009648//photoperiodism;GO:0010557//positive regulation of macromolecule biosynthetic process;GO:1903506//regulation of nuc…
NC_030814.1	105863675	105863825	peak_717	0.434081	.	150	1	150	0	2.01075	0.849372	-1.16137	0.0307167	0.740165	1.51263	0.130671	ncbi_102183229	+	105853632	105864197	XM_018051578.1	mRNA	IBA57	IBA57 homolog, iron-sulfur cluster assembly	-	-	-	-	-	-	-
NC_030815.1	9461039	9461164	peak_729	0.00402753	.	125	1	125	0	2.10551	0.64981	-1.4557	0.46103	0.997212	0.336271	0.00121241	ncbi_102188499	+	9255923	9461649	XM_018051853.1	mRNA	KIF13B	kinesin family member 13B	-	-	-	-	-	-	-
NC_030815.1	10446768	10447018	peak_731	3.02929	.	250	1	250	0	4.01046	2.65309	-1.35737	0.00147146	0.122488	2.83225	0.911906	ncbi_102180125	-	10444894	10570017	XM_005683552.3	mRNA	ELP3	elongator acetyltransferase complex subunit 3	-	-	-	-	-	-	-
NC_030815.1	17272917	17273067	peak_735	0.00402753	.	150	1	150	0	1.34474	0.144133	-1.2006	0.554442	0.997212	0.256144	0.00121241	ncbi_102170514	+	17235602	17274728	XM_018051895.1	mRNA	PLAA	phospholipase A2 activating protein	Genetic Information Processing	Folding, sorting and degradation	ko04141//Protein processing in endoplasmic reticulum	K14018	GO:0043227//membrane-bounded organelle;GO:0043226//organelle;GO:0031988//membrane-bounded vesicle;GO:0031982//vesicle	GO:0060229//lipase activator activity;GO:0016004//phospholipase activator activity;GO:0098772//molecular function regulator;GO:0030234//enzyme regulator activity;GO:0008047//enzyme activator activity	GO:0019222//regulation of metabolic process;GO:0048518//positive regulation of biological process;GO:0009893//positive regulation of metabolic process;GO:0050789//regulation of biological process;GO:0065007//biological regulation
NC_030815.1	39520395	39520570	peak_742	0.00402753	.	175	1	175	0	2.71817	1.0437	-1.67446	0.236683	0.997212	0.625833	0.00121241	ncbi_102180940	-	39520371	39583801	XM_005683699.3	mRNA	RCL1	RNA terminal phosphate cyclase like 1	Genetic Information Processing	Translation	ko03008//Ribosome biogenesis in eukaryotes	K11108	-	-	-
NC_030815.1	41671834	41671959	peak_746	4.08338	.	125	1	125	0	4.39199	1.50195	-2.89003	0.000558337	0.0589904	3.2531	1.22922	ncbi_102177522	-	41671685	41706988	XM_018052033.1	mRNA	VLDLR	very low density lipoprotein receptor	-	-	-	-	GO:0043234//protein complex;GO:0016020//membrane;GO:0044421//extracellular region part;GO:0032991//macromolecular complex;GO:0031224//intrinsic component of membrane;GO:0044425//membrane part;GO:0005576//extracellular region	GO:0046872//metal ion binding;GO:0005215//transporter activity;GO:0005515//protein binding;GO:0004888//transmembrane signaling receptor activity;GO:0060089//molecular transducer activity;GO:0005488//binding;GO:0043169//cation binding;GO:0099600//transmembrane receptor activity;GO:0004871//signal transducer activity;GO:0043167//ion binding;GO:0038024//cargo receptor activity;GO:0004872//receptor a…	GO:0051128//regulation of cellular component organization;GO:2000026//regulation of multicellular organismal development;GO:0051239//regulation of multicellular organismal process;GO:0051234//establishment of localization;GO:0045184//establishment of protein localization;GO:0097006//regulation of plasma lipoprotein particle levels;GO:0048513//animal organ development;GO:0001934//positive regulati…
NC_030815.1	55534915	55535040	peak_749	17.9894	.	125	1	125	0	2.42422	-6.27649	-8.70071	8.02e-09	3.84e-06	8.09602	5.41535	ncbi_102171243	+	55375642	55535181	XM_018052096.1	mRNA	TLE4	transducin like enhancer of split 4	-	-	-	-	GO:0005622//intracellular;GO:0043231//intracellular membrane-bounded organelle;GO:0043229//intracellular organelle;GO:0005623//cell;GO:0044464//cell part;GO:0043227//membrane-bounded organelle;GO:0044424//intracellular part;GO:0043226//organelle	GO:0000981//RNA polymerase II transcription factor activity, sequence-specific DNA binding;GO:0001071//nucleic acid binding transcription factor activity;GO:0003700//transcription factor activity, sequence-specific DNA binding;GO:0008134//transcription factor binding;GO:0000988//transcription factor activity, protein binding;GO:0000989//transcription factor activity, transcription factor binding;…	GO:0045934//negative regulation of nucleobase-containing compound metabolic process;GO:2000112//regulation of cellular macromolecule biosynthetic process;GO:0010605//negative regulation of macromolecule metabolic process;GO:0007165//signal transduction;GO:0065007//biological regulation;GO:0050896//response to stimulus;GO:2001141//regulation of RNA biosynthetic process;GO:0044699//single-organism …
NC_030815.1	62472661	62472761	peak_754	17.476	.	100	1	100	0	2.4283	-7.60789	-10.0362	1.4e-08	5.49e-06	7.85456	5.2608	ncbi_102169101	+	62384739	62473720	XM_018052205.1	mRNA	TMOD1	tropomodulin 1	-	-	-	-	GO:0043234//protein complex;GO:0005623//cell;GO:0043226//organelle;GO:0005856//cytoskeleton;GO:0044424//intracellular part;GO:0032991//macromolecular complex;GO:0043232//intracellular non-membrane-bounded organelle;GO:0044464//cell part;GO:0043229//intracellular organelle;GO:0005622//intracellular;GO:0043228//non-membrane-bounded organelle;GO:0044444//cytoplasmic part;GO:0005737//cytoplasm;GO:004…	GO:0005488//binding;GO:0003779//actin binding;GO:0005515//protein binding;GO:0008092//cytoskeletal protein binding	GO:0010927//cellular component assembly involved in morphogenesis;GO:0030834//regulation of actin filament depolymerization;GO:0003012//muscle system process;GO:0032501//multicellular organismal process;GO:0008064//regulation of actin polymerization or depolymerization;GO:0048646//anatomical structure formation involved in morphogenesis;GO:0044763//single-organism cellular process;GO:0065008//reg…
NC_030815.1	62472661	62472761	peak_754	17.476	.	100	1	100	0	2.4283	-7.60789	-10.0362	1.4e-08	5.49e-06	7.85456	5.2608	ncbi_102169757	-	62472728	62500756	XM_005683901.3	mRNA	TSTD2	thiosulfate sulfurtransferase like domain containing 2	-	-	-	-	-	-	-
NC_030815.1	64675974	64676049	peak_759	0.297736	.	75	1	75	0	3.34722	-0.371353	-3.71858	0.0473529	0.813528	1.32465	0.0896276	ncbi_102174392	+	64610180	64682120	XM_018052241.1	mRNA	STX17	syntaxin 17	Cellular Processes;Genetic Information Processing	Transport and catabolism;Folding, sorting and degradation	ko04140//Autophagy - animal;ko04130//SNARE interactions in vesicular transport	K08491	-	-	-
NC_030815.1	69959025	69959075	peak_764	5.85146	.	50	1	50	0	5.55815	-4.96467	-10.5228	0.000119792	0.0173194	3.92157	1.76147	ncbi_102190957	+	69940421	69960505	XM_018052323.1	mRNA	RHOBTB2	Rho related BTB domain containing 2	Genetic Information Processing	Folding, sorting and degradation	ko04120//Ubiquitin mediated proteolysis	K07868	GO:0005623//cell;GO:0044464//cell part	GO:0001883//purine nucleoside binding;GO:1901363//heterocyclic compound binding;GO:0032549//ribonucleoside binding;GO:0097367//carbohydrate derivative binding;GO:0097159//organic cyclic compound binding;GO:0032550//purine ribonucleoside binding;GO:0005488//binding;GO:0001882//nucleoside binding;GO:0036094//small molecule binding	GO:0050789//regulation of biological process;GO:0035556//intracellular signal transduction;GO:0009987//cellular process;GO:0050896//response to stimulus;GO:0007165//signal transduction;GO:0007154//cell communication;GO:0044699//single-organism process;GO:0065007//biological regulation;GO:0044763//single-organism cellular process;GO:0051716//cellular response to stimulus;GO:0023052//signaling;GO:0…
NC_030815.1	73413563	73413738	peak_767	0.0535637	.	175	1	175	0	2.6811	1.58066	-1.10044	0.115243	0.963553	0.938385	0.0161243	ncbi_102181952	+	73327985	73414082	XM_018052350.1	mRNA	PPP2R2A	protein phosphatase 2 regulatory subunit Balpha	Environmental Information Processing;Organismal Systems;Cellular Processes;Genetic Information Processing;Human Diseases	Cellular community - eukaryotes;Infectious diseases;Circulatory system;Signal transduction;Nervous system;Translation	ko04151//PI3K-Akt signaling pathway;ko05165//Human papillomavirus infection;ko04530//Tight junction;ko04390//Hippo signaling pathway;ko04261//Adrenergic signaling in cardiomyocytes;ko04728//Dopaminergic synapse;ko05160//Hepatitis C;ko04152//AMPK signaling pathway;ko04071//Sphingolipid signaling pathway;ko05142//Chagas disease (American trypanosomiasis);ko03015//mRNA surveillance pathway;ko04391//…	K04354	-	GO:0016787//hydrolase activity;GO:0016791//phosphatase activity;GO:0003824//catalytic activity;GO:0004721//phosphoprotein phosphatase activity;GO:0019888//protein phosphatase regulator activity;GO:0019208//phosphatase regulator activity;GO:0030234//enzyme regulator activity;GO:0016788//hydrolase activity, acting on ester bonds;GO:0098772//molecular function regulator;GO:0042578//phosphoric ester …	GO:0006464//cellular protein modification process;GO:0071704//organic substance metabolic process;GO:0019538//protein metabolic process;GO:0050789//regulation of biological process;GO:0009987//cellular process;GO:0010033//response to organic substance;GO:0009719//response to endogenous stimulus;GO:1901698//response to nitrogen compound;GO:0044237//cellular metabolic process;GO:0050896//response t…
NC_030815.1	74131152	74131202	peak_768	0.294823	.	50	1	50	0	5.36178	1.35118	-4.0106	0.0531183	0.815172	1.27476	0.0887506	ncbi_102183599	-	74131103	74154810	XM_005684034.2	mRNA	STMN4	stathmin 4	-	-	-	-	-	-	GO:0006996//organelle organization;GO:0000226//microtubule cytoskeleton organization;GO:0051128//regulation of cellular component organization;GO:0007017//microtubule-based process;GO:0065007//biological regulation;GO:0050794//regulation of cellular process;GO:0033043//regulation of organelle organization;GO:0007010//cytoskeleton organization;GO:0031109//microtubule polymerization or depolymeriza…
NC_030815.1	77280779	77280954	peak_773	0.0881856	.	175	1	175	0	1.44137	0.30242	-1.13895	0.0998214	0.940705	1.00078	0.0265465	ncbi_102179946	-	77279655	77345734	XM_013966159.2	mRNA	SLC28A3	solute carrier family 28 member 3	-	-	-	-	GO:0016021//integral component of membrane;GO:0044425//membrane part;GO:0031224//intrinsic component of membrane;GO:0016020//membrane	GO:0015293//symporter activity;GO:0008324//cation transmembrane transporter activity;GO:0022891//substrate-specific transmembrane transporter activity;GO:0005215//transporter activity;GO:0015291//secondary active transmembrane transporter activity;GO:0005345//purine nucleobase transmembrane transporter activity;GO:0022892//substrate-specific transporter activity;GO:0005415//nucleoside:sodium symp…	GO:0051179//localization;GO:0044763//single-organism cellular process;GO:0015858//nucleoside transport;GO:0071702//organic substance transport;GO:0044699//single-organism process;GO:1901264//carbohydrate derivative transport;GO:0015851//nucleobase transport;GO:0051234//establishment of localization;GO:0072530//purine-containing compound transmembrane transport;GO:0071705//nitrogen compound transp…
NC_030815.1	79873398	79873598	peak_777	0.00402753	.	200	1	200	0	5.29196	6.80905	1.51708	0.169583	0.997212	0.770619	0.00121241	ncbi_108636574	-	79871524	79875249	XM_018052458.1	mRNA	GAS1	growth arrest specific 1	Environmental Information Processing	Signal transduction	ko04340//Hedgehog signaling pathway	K06232	GO:0044425//membrane part;GO:0016020//membrane;GO:0031224//intrinsic component of membrane;GO:0031225//anchored component of membrane	GO:0005488//binding	GO:0016265//death;GO:0009653//anatomical structure morphogenesis;GO:0050789//regulation of biological process;GO:1902578//single-organism localization;GO:0042330//taxis;GO:1903317//regulation of protein maturation;GO:0038034//signal transduction in absence of ligand;GO:0042221//response to chemical;GO:0048568//embryonic organ development;GO:0023051//regulation of signaling;GO:0042127//regulation …
NC_030815.1	88267895	88268070	peak_782	0.00402753	.	175	1	175	0	6.3941	5.35859	-1.0355	0.382519	0.997212	0.417347	0.00121241	ncbi_102188317	-	88267896	88269528	XM_018052512.1	mRNA	GADD45G	growth arrest and DNA damage inducible gamma	Human Diseases;Environmental Information Processing;Cellular Processes	Cell growth and death;Cancers;Signal transduction	ko05200//Pathways in cancer;ko04010//MAPK signaling pathway;ko05202//Transcriptional misregulation in cancers;ko05225//Hepatocellular carcinoma;ko04218//Cellular senescence;ko04210//Apoptosis;ko05226//Gastric cancer;ko05224//Breast cancer;ko04068//FoxO signaling pathway;ko04110//Cell cycle;ko04064//NF-kappa B signaling pathway;ko05222//Small cell lung cancer;ko05210//Colorectal cancer;ko04115//p5…	K04402	GO:0044424//intracellular part;GO:0043229//intracellular organelle;GO:0005623//cell;GO:0043231//intracellular membrane-bounded organelle;GO:0043226//organelle;GO:0044464//cell part;GO:0043227//membrane-bounded organelle;GO:0005622//intracellular	-	GO:0051347//positive regulation of transferase activity;GO:0050790//regulation of catalytic activity;GO:1902531//regulation of intracellular signal transduction;GO:0050794//regulation of cellular process;GO:0031400//negative regulation of protein modification process;GO:0080135//regulation of cellular response to stress;GO:0019220//regulation of phosphate metabolic process;GO:0009892//negative re…
NC_030815.1	88494470	88494620	peak_783	0.00402753	.	150	1	150	0	4.09392	2.78493	-1.30899	0.148652	0.997212	0.82783	0.00121241	ncbi_102188857	+	88382018	88511803	XM_018052513.1	mRNA	SEMA4D	semaphorin 4D	Organismal Systems	Development	ko04360//Axon guidance	K06521	GO:0031224//intrinsic component of membrane;GO:0044425//membrane part;GO:0016021//integral component of membrane;GO:0044421//extracellular region part;GO:0005576//extracellular region;GO:0016020//membrane	GO:0060089//molecular transducer activity;GO:0005102//receptor binding;GO:0004872//receptor activity;GO:0038023//signaling receptor activity;GO:0004871//signal transducer activity;GO:0005515//protein binding;GO:0005488//binding	GO:0044699//single-organism process;GO:0022610//biological adhesion;GO:0045597//positive regulation of cell differentiation;GO:1903506//regulation of nucleic acid-templated transcription;GO:0051248//negative regulation of protein metabolic process;GO:2000112//regulation of cellular macromolecule biosynthetic process;GO:0010720//positive regulation of cell development;GO:0001934//positive regulati…
NC_030815.1	99474194	99474369	peak_791	0.00402753	.	175	1	175	0	4.34896	5.71415	1.36518	0.299169	0.997212	0.524084	0.00121241	ncbi_102186765	+	99107091	99477897	XM_018052577.1	mRNA	AKAP2	A-kinase anchoring protein 2	-	-	-	-	-	-	-
NC_030815.1	100107928	100108153	peak_792	0.00402753	.	225	1	225	0	4.0181	2.79919	-1.21891	0.1531	0.997212	0.815025	0.00121241	ncbi_102189399	-	100107679	100272778	XM_018052588.1	mRNA	LPAR1	lysophosphatidic acid receptor 1	Environmental Information Processing;Cellular Processes;Human Diseases	Cancers;Signal transduction;Signaling molecules and interaction;Cell motility;Cellular community - eukaryotes	ko05200//Pathways in cancer;ko04151//PI3K-Akt signaling pathway;ko04080//Neuroactive ligand-receptor interaction;ko04810//Regulation of actin cytoskeleton;ko04015//Rap1 signaling pathway;ko04072//Phospholipase D signaling pathway;ko04540//Gap junction	K04289	GO:0044424//intracellular part;GO:0005737//cytoplasm;GO:0044464//cell part;GO:0043227//membrane-bounded organelle;GO:0031410//cytoplasmic vesicle;GO:0043229//intracellular organelle;GO:0016023//cytoplasmic, membrane-bounded vesicle;GO:0005622//intracellular;GO:0005623//cell;GO:0043231//intracellular membrane-bounded organelle;GO:0044425//membrane part;GO:0043226//organelle;GO:0031982//vesicle;GO:…	GO:0005488//binding;GO:0005515//protein binding;GO:0060089//molecular transducer activity;GO:0045125//bioactive lipid receptor activity;GO:0004888//transmembrane signaling receptor activity;GO:0004930//G-protein coupled receptor activity;GO:0099600//transmembrane receptor activity;GO:0038023//signaling receptor activity;GO:0004872//receptor activity;GO:0004871//signal transducer activity;GO:00199…	GO:0043122//regulation of I-kappaB kinase/NF-kappaB signaling;GO:0048518//positive regulation of biological process;GO:0033674//positive regulation of kinase activity;GO:0044763//single-organism cellular process;GO:0010646//regulation of cell communication;GO:0051247//positive regulation of protein metabolic process;GO:0023052//signaling;GO:0050794//regulation of cellular process;GO:0019220//regu…
NC_030815.1	103493855	103493954	peak_796	0.415812	.	99	1	99	0	2.92385	1.63413	-1.28972	0.0341098	0.749597	1.46712	0.125172	ncbi_102177162	+	103484863	103493954	XM_005684344.3	mRNA	ATP6V1G1	ATPase H+ transporting V1 subunit G1	Human Diseases;Metabolism;Environmental Information Processing;Organismal Systems;Cellular Processes	Immune diseases;Infectious diseases;Nervous system;Transport and catabolism;Signal transduction;Global and overview maps;Energy metabolism;Excretory system	ko01100//Metabolic pathways;ko05165//Human papillomavirus infection;ko04145//Phagosome;ko04150//mTOR signaling pathway;ko00190//Oxidative phosphorylation;ko05323//Rheumatoid arthritis;ko05120//Epithelial cell signaling in Helicobacter pylori infection;ko04721//Synaptic vesicle cycle;ko05110//Vibrio cholerae infection;ko04966//Collecting duct acid secretion	K02152	GO:0016020//membrane;GO:0044422//organelle part;GO:0031988//membrane-bounded vesicle;GO:0044444//cytoplasmic part;GO:0005737//cytoplasm;GO:0043229//intracellular organelle;GO:0044437//vacuolar part;GO:0043231//intracellular membrane-bounded organelle;GO:0032991//macromolecular complex;GO:0044464//cell part;GO:0005773//vacuole;GO:0043234//protein complex;GO:0098805//whole membrane;GO:0098588//boun…	GO:0016820//hydrolase activity, acting on acid anhydrides, catalyzing transmembrane movement of substances;GO:0016887//ATPase activity;GO:0022891//substrate-specific transmembrane transporter activity;GO:0019899//enzyme binding;GO:0016462//pyrophosphatase activity;GO:0042626//ATPase activity, coupled to transmembrane movement of substances;GO:0016817//hydrolase activity, acting on acid anhydrides…	GO:0051179//localization;GO:0015031//protein transport;GO:0055082//cellular chemical homeostasis;GO:0055065//metal ion homeostasis;GO:0051234//establishment of localization;GO:0006875//cellular metal ion homeostasis;GO:0015992//proton transport;GO:0008104//protein localization;GO:0044699//single-organism process;GO:0023052//signaling;GO:0050896//response to stimulus;GO:0033036//macromolecule loca…
NC_030816.1	13362233	13363679	peak_807	0.00402753	.	1446	1	1446	0	3.72648	4.84621	1.11974	0.372825	0.997212	0.428495	0.00121241	ncbi_102182790	-	13360759	13479546	XM_005684492.3	mRNA	RNF217	ring finger protein 217	-	-	-	-	GO:0044425//membrane part;GO:0016020//membrane;GO:0031224//intrinsic component of membrane	GO:0019787//ubiquitin-like protein transferase activity;GO:0003824//catalytic activity;GO:0043169//cation binding;GO:0005488//binding;GO:0016740//transferase activity;GO:0043167//ion binding	GO:0006464//cellular protein modification process;GO:0071704//organic substance metabolic process;GO:0070647//protein modification by small protein conjugation or removal;GO:0043170//macromolecule metabolic process;GO:0016567//protein ubiquitination;GO:0044260//cellular macromolecule metabolic process;GO:0044267//cellular protein metabolic process;GO:0009987//cellular process;GO:0044237//cellular…
NC_030816.1	20322024	20322074	peak_809	0.0881856	.	50	1	50	0	4.23084	1.43974	-2.7911	0.10389	0.940705	0.983425	0.0265465	ncbi_102173744	-	20321400	20346358	XM_018053021.1	mRNA	NUS1	NUS1 dehydrodolichyl diphosphate synthase subunit	Metabolism	Metabolism of terpenoids and polyketides	ko00900//Terpenoid backbone biosynthesis	K19177	-	GO:0016740//transferase activity;GO:0003824//catalytic activity	GO:0051234//establishment of localization;GO:0048878//chemical homeostasis;GO:0065007//biological regulation;GO:0006810//transport;GO:0055088//lipid homeostasis;GO:0015918//sterol transport;GO:0042592//homeostatic process;GO:0051179//localization;GO:0065008//regulation of biological quality;GO:0044765//single-organism transport;GO:0030301//cholesterol transport;GO:1902578//single-organism localiz…
NC_030816.1	26971859	26972034	peak_813	0.279764	.	175	1	175	0	3.51297	2.26425	-1.24871	0.0546936	0.823726	1.26206	0.0842172	ncbi_102182506	+	26802920	26972150	XM_018053070.1	mRNA	CDK19	cyclin dependent kinase 19	-	-	-	-	-	GO:0097367//carbohydrate derivative binding;GO:0004672//protein kinase activity;GO:0032550//purine ribonucleoside binding;GO:1901363//heterocyclic compound binding;GO:0032549//ribonucleoside binding;GO:0005488//binding;GO:0016740//transferase activity;GO:0016773//phosphotransferase activity, alcohol group as acceptor;GO:0001882//nucleoside binding;GO:0004674//protein serine/threonine kinase activ…	GO:0019538//protein metabolic process;GO:0044237//cellular metabolic process;GO:0006464//cellular protein modification process;GO:0044699//single-organism process;GO:0044267//cellular protein metabolic process;GO:0007049//cell cycle;GO:0043412//macromolecule modification;GO:0036211//protein modification process;GO:0044238//primary metabolic process;GO:0006793//phosphorus metabolic process;GO:0043…
NC_030816.1	30258535	30258735	peak_815	0.564702	.	200	1	200	0	6.21349	5.0531	-1.16039	0.0258427	0.676095	1.58766	0.169992	ncbi_102191703	-	30258536	30267976	XM_005684605.3	mRNA	C9H6orf203	chromosome 9 C6orf203 homolog	-	-	-	-	-	-	-
NC_030816.1	30661953	30662128	peak_817	0.0535637	.	175	1	175	0	2.70708	1.28988	-1.4172	0.116775	0.963553	0.932652	0.0161243	ncbi_102180395	-	30661179	30888606	XM_018053108.1	mRNA	AIM1	absent in melanoma 1	-	-	-	-	-	-	-
NC_030816.1	38144765	38144865	peak_820	0.00402753	.	100	1	100	0	2.76648	0.435313	-2.33117	0.282906	0.997212	0.548357	0.00121241	ncbi_102187952	+	38078040	38150923	XM_018053135.1	mRNA	FBXL4	F-box and leucine rich repeat protein 4	-	-	-	-	GO:0031970//organelle envelope lumen;GO:0031967//organelle envelope;GO:0031974//membrane-enclosed lumen;GO:0043226//organelle;GO:0005623//cell;GO:0044464//cell part;GO:0005622//intracellular;GO:0043227//membrane-bounded organelle;GO:0044422//organelle part;GO:0043229//intracellular organelle;GO:0031975//envelope;GO:0044446//intracellular organelle part;GO:0044424//intracellular part;GO:0043231//i…	-	-
NC_030816.1	49757658	49757783	peak_823	14.4694	.	125	1	125	0	2.82263	-6.51077	-9.33341	1.91e-07	4.41e-05	6.71853	4.35573	ncbi_102179286	-	49751112	49794753	XM_005684700.3	mRNA	CFAP206	cilia and flagella associated protein 206	-	-	-	-	-	-	-
NC_030816.1	61470861	61470936	peak_827	0.00402753	.	75	1	75	0	2.28073	0.938585	-1.34215	0.351552	0.997212	0.454011	0.00121241	ncbi_102171878	-	61470612	61651960	XM_018053249.1	mRNA	MAP7	microtubule associated protein 7	-	-	-	-	GO:0016020//membrane;GO:0043226//organelle;GO:0043232//intracellular non-membrane-bounded organelle;GO:0005622//intracellular;GO:0015630//microtubule cytoskeleton;GO:0005623//cell;GO:0043228//non-membrane-bounded organelle;GO:0044424//intracellular part;GO:0043229//intracellular organelle;GO:0044464//cell part;GO:0005856//cytoskeleton	-	GO:0044238//primary metabolic process;GO:0006664//glycolipid metabolic process;GO:0006629//lipid metabolic process;GO:0006950//response to stress;GO:0044699//single-organism process;GO:0044710//single-organism metabolic process;GO:0065008//regulation of biological quality;GO:0044702//single organism reproductive process;GO:0044767//single-organism developmental process;GO:0007276//gamete generati…
NC_030816.1	67988989	67989164	peak_832	0.00402753	.	175	1	175	0	4.39609	3.1284	-1.26768	0.167067	0.997212	0.777108	0.00121241	ncbi_102179566	-	67988990	68011758	XM_005684863.3	mRNA	FUCA2	fucosidase, alpha-L- 2, plasma	Cellular Processes;Metabolism	Transport and catabolism;Glycan biosynthesis and metabolism	ko04142//Lysosome;ko00511//Other glycan degradation	K01206	GO:0043226//organelle;GO:0031982//vesicle;GO:0044421//extracellular region part;GO:0031988//membrane-bounded vesicle;GO:0043227//membrane-bounded organelle;GO:0005576//extracellular region	GO:0016798//hydrolase activity, acting on glycosyl bonds;GO:0015928//fucosidase activity;GO:0003824//catalytic activity;GO:0016787//hydrolase activity;GO:0004553//hydrolase activity, hydrolyzing O-glycosyl compounds	GO:0052126//movement in host environment;GO:1901135//carbohydrate derivative metabolic process;GO:0009605//response to external stimulus;GO:0050896//response to stimulus;GO:0051828//entry into other organism involved in symbiotic interaction;GO:0051701//interaction with host;GO:0019318//hexose metabolic process;GO:0044281//small molecule metabolic process;GO:0051707//response to other organism;GO…
NC_030816.1	75263821	75263996	peak_838	0.00402753	.	175	1	175	0	2.63213	4.10421	1.47208	0.167375	0.997212	0.77631	0.00121241	ncbi_102188678	+	75010472	75266457	XM_018053355.1	mRNA	PLEKHG1	pleckstrin homology and RhoGEF domain containing G1	-	-	-	-	-	-	GO:0065007//biological regulation;GO:0051336//regulation of hydrolase activity;GO:0065009//regulation of molecular function;GO:0050790//regulation of catalytic activity;GO:0050789//regulation of biological process;GO:0019222//regulation of metabolic process;GO:0043087//regulation of GTPase activity
NC_030816.1	76696360	76699517	peak_841	0.00402753	.	3157	1	3157	0	4.68693	2.55574	-2.13119	0.442463	0.997212	0.354123	0.00121241	ncbi_102189759	-	76397902	76890238	XM_018053379.1	mRNA	SYNE1	spectrin repeat containing nuclear envelope protein 1	-	-	-	-	GO:0043226//organelle;GO:0043227//membrane-bounded organelle;GO:0005635//nuclear envelope;GO:0043228//non-membrane-bounded organelle;GO:0016020//membrane;GO:0044449//contractile fiber part;GO:0005623//cell;GO:0005886//plasma membrane;GO:0044428//nuclear part;GO:0044456//synapse part;GO:0071944//cell periphery;GO:0031967//organelle envelope;GO:0044459//plasma membrane part;GO:0044424//intracellula…	GO:0097159//organic cyclic compound binding;GO:0005515//protein binding;GO:0003676//nucleic acid binding;GO:0008092//cytoskeletal protein binding;GO:0003779//actin binding;GO:0005488//binding;GO:0003723//RNA binding;GO:1901363//heterocyclic compound binding;GO:0046983//protein dimerization activity	GO:0016043//cellular component organization;GO:0009987//cellular process;GO:0051179//localization;GO:0044763//single-organism cellular process;GO:0044699//single-organism process;GO:0043578//nuclear matrix organization;GO:0006996//organelle organization;GO:0007010//cytoskeleton organization;GO:0044767//single-organism developmental process;GO:0051647//nucleus localization;GO:0030154//cell differe…
NC_030816.1	78855836	78855886	peak_843	0.294823	.	50	1	50	0	4.01253	1.20573	-2.8068	0.0515573	0.815172	1.28771	0.0887506	ncbi_106502488	+	78704612	78923189	XR_001918557.1	mRNA	SCAF8	SR-related CTD associated factor 8	-	-	-	-	GO:0043226//organelle;GO:0043231//intracellular membrane-bounded organelle;GO:0005623//cell;GO:0043229//intracellular organelle;GO:0005622//intracellular;GO:0044464//cell part;GO:0044424//intracellular part;GO:0043227//membrane-bounded organelle	GO:0005488//binding;GO:0070063//RNA polymerase binding;GO:0097159//organic cyclic compound binding;GO:0005515//protein binding;GO:0019899//enzyme binding	-
NC_030816.1	82455201	82455376	peak_847	0.361278	.	175	1	175	0	0.219119	-0.880734	-1.09985	0.0430204	0.778475	1.36633	0.108755	ncbi_102181501	+	82361999	82455712	XM_018053419.1	mRNA	SYTL3	synaptotagmin like 3	-	-	-	-	-	-	-
NC_030816.1	82455201	82455376	peak_847	0.361278	.	175	1	175	0	0.219119	-0.880734	-1.09985	0.0430204	0.778475	1.36633	0.108755	ncbi_102181781	-	82455137	82500665	XM_018053421.1	mRNA	EZR	ezrin	Organismal Systems;Cellular Processes;Human Diseases	Cellular community - eukaryotes;Cell motility;Digestive system;Infectious diseases;Cancers;Immune system	ko04810//Regulation of actin cytoskeleton;ko05205//Proteoglycans in cancer;ko04530//Tight junction;ko05206//MicroRNAs in cancer;ko04670//Leukocyte transendothelial migration;ko05130//Pathogenic Escherichia coli infection;ko04971//Gastric acid secretion	K08007	GO:0043227//membrane-bounded organelle;GO:0005737//cytoplasm;GO:0044463//cell projection part;GO:0005886//plasma membrane;GO:0005815//microtubule organizing center;GO:0031988//membrane-bounded vesicle;GO:0044459//plasma membrane part;GO:0044444//cytoplasmic part;GO:0005912//adherens junction;GO:0005622//intracellular;GO:0031253//cell projection membrane;GO:0044464//cell part;GO:0015630//microtubu…	GO:1901363//heterocyclic compound binding;GO:0008092//cytoskeletal protein binding;GO:0003723//RNA binding;GO:0003779//actin binding;GO:0097159//organic cyclic compound binding;GO:0005488//binding;GO:0003676//nucleic acid binding;GO:0005515//protein binding	GO:0048468//cell development;GO:0071840//cellular component organization or biogenesis;GO:0071704//organic substance metabolic process;GO:0044699//single-organism process;GO:0030855//epithelial cell differentiation;GO:0050794//regulation of cellular process;GO:0016337//single organismal cell-cell adhesion;GO:0010467//gene expression;GO:0050789//regulation of biological process;GO:0032502//develop…
NC_030816.1	89298021	89298196	peak_853	0.14614	.	175	1	175	0	3.93102	2.44413	-1.48689	0.0707192	0.903665	1.15046	0.0439925	ncbi_102175021	+	89270637	89299162	XM_018053465.1	mRNA	FGFR1OP	FGFR1 oncogene partner	-	-	-	-	GO:0044430//cytoskeletal part;GO:0005623//cell;GO:0005622//intracellular;GO:0044424//intracellular part;GO:0044464//cell part;GO:0043226//organelle;GO:0043229//intracellular organelle;GO:0044446//intracellular organelle part;GO:0005856//cytoskeleton;GO:0043228//non-membrane-bounded organelle;GO:0015630//microtubule cytoskeleton;GO:0005737//cytoplasm;GO:0005815//microtubule organizing center;GO:00…	GO:0019899//enzyme binding;GO:0046983//protein dimerization activity;GO:0019887//protein kinase regulator activity;GO:0030234//enzyme regulator activity;GO:0005515//protein binding;GO:0019207//kinase regulator activity;GO:0019210//kinase inhibitor activity;GO:0005488//binding;GO:0098772//molecular function regulator;GO:0004857//enzyme inhibitor activity;GO:0004860//protein kinase inhibitor activi…	GO:0007017//microtubule-based process;GO:0048523//negative regulation of cellular process;GO:0009987//cellular process;GO:0051348//negative regulation of transferase activity;GO:0031324//negative regulation of cellular metabolic process;GO:0001558//regulation of cell growth;GO:0051248//negative regulation of protein metabolic process;GO:0051128//regulation of cellular component organization;GO:00…
NC_030816.1	91551780	91551905	peak_858	6.27329	.	125	1	125	0	3.75817	-1.977	-5.73516	8.47e-05	0.0129286	4.07203	1.88845	ncbi_102182873	-	91549331	91558722	XM_018053504.1	mRNA	PDCD2	programmed cell death 2	-	-	-	-	GO:0043227//membrane-bounded organelle;GO:0043229//intracellular organelle;GO:0043231//intracellular membrane-bounded organelle;GO:0005623//cell;GO:0031982//vesicle;GO:0005622//intracellular;GO:0044464//cell part;GO:0044424//intracellular part;GO:0031988//membrane-bounded vesicle;GO:0043226//organelle	GO:0005515//protein binding;GO:0005488//binding;GO:0043167//ion binding;GO:0043169//cation binding;GO:0097159//organic cyclic compound binding;GO:0003676//nucleic acid binding;GO:1901363//heterocyclic compound binding	GO:0009987//cellular process;GO:0008219//cell death;GO:0050793//regulation of developmental process;GO:1902033//regulation of hematopoietic stem cell proliferation;GO:0051345//positive regulation of hydrolase activity;GO:0012501//programmed cell death;GO:0010950//positive regulation of endopeptidase activity;GO:0048518//positive regulation of biological process;GO:0031325//positive regulation of …
NC_030817.1	3439929	3440104	peak_859	0.145598	.	175	1	175	0	5.82802	4.11844	-1.70958	0.0779938	0.904005	1.10794	0.0438294	ncbi_102182316	-	3439405	3448075	XM_013967399.2	mRNA	GPR65	G protein-coupled receptor 65	-	-	-	-	GO:0016020//membrane;GO:0044425//membrane part;GO:0031224//intrinsic component of membrane	GO:0004888//transmembrane signaling receptor activity;GO:0099600//transmembrane receptor activity;GO:0060089//molecular transducer activity;GO:0004872//receptor activity;GO:0004871//signal transducer activity;GO:0038023//signaling receptor activity	GO:0030808//regulation of nucleotide biosynthetic process;GO:0031326//regulation of cellular biosynthetic process;GO:0006140//regulation of nucleotide metabolic process;GO:0051173//positive regulation of nitrogen compound metabolic process;GO:0009628//response to abiotic stimulus;GO:0009268//response to pH;GO:0048518//positive regulation of biological process;GO:0045981//positive regulation of nu…
NC_030817.1	5893334	5893509	peak_860	0.00402753	.	175	1	175	0	4.19828	3.05758	-1.1407	0.21968	0.997212	0.65821	0.00121241	ncbi_102182044	-	5888985	5895736	XM_018053890.1	mRNA	FLRT2	fibronectin leucine rich transmembrane protein 2	-	-	-	-	GO:0031224//intrinsic component of membrane;GO:0030055//cell-substrate junction;GO:0070161//anchoring junction;GO:0005924//cell-substrate adherens junction;GO:0044425//membrane part;GO:0005576//extracellular region;GO:0005912//adherens junction;GO:0016021//integral component of membrane;GO:0016020//membrane;GO:0044421//extracellular region part;GO:0043227//membrane-bounded organelle;GO:0043226//o…	GO:0005488//binding;GO:0005515//protein binding	GO:0016477//cell migration;GO:0048869//cellular developmental process;GO:0009605//response to external stimulus;GO:0023052//signaling;GO:0048731//system development;GO:0044700//single organism signaling;GO:0050789//regulation of biological process;GO:0071840//cellular component organization or biogenesis;GO:0097485//neuron projection guidance;GO:0044767//single-organism developmental process;GO:0…
NC_030817.1	15029439	15029564	peak_865	0.00402753	.	125	1	125	0	2.0805	0.479063	-1.60144	0.475425	0.997212	0.322918	0.00121241	ncbi_102176538	+	15009404	15031229	XM_018053928.1	mRNA	ANGEL1	angel homolog 1	-	-	-	-	-	-	-
NC_030817.1	18173266	18173391	peak_870	0.00402753	.	125	1	125	0	3.43342	2.19612	-1.2373	0.178205	0.997212	0.749079	0.00121241	ncbi_102173094	-	18173192	18175744	XM_018053996.1	mRNA	C10H14orf169	chromosome 10 C14orf169 homolog	-	-	-	-	-	-	-
NC_030817.1	18173266	18173391	peak_870	0.00402753	.	125	1	125	0	3.43342	2.19612	-1.2373	0.178205	0.997212	0.749079	0.00121241	ncbi_102184157	+	18150712	18188441	XM_013967282.2	mRNA	HEATR4	HEAT repeat containing 4	-	-	-	-	-	-	-
NC_030817.1	18427311	18427411	peak_871	0.00402753	.	100	1	100	0	4.53142	3.31317	-1.21826	0.131568	0.997212	0.880848	0.00121241	ncbi_102182879	-	18427312	18497252	XM_005686045.2	mRNA	PSEN1	presenilin 1	Environmental Information Processing;Organismal Systems;Human Diseases	Signal transduction;Nervous system;Neurodegenerative diseases;Infectious diseases	ko05165//Human papillomavirus infection;ko05010//Alzheimer disease;ko04310//Wnt signaling pathway;ko04722//Neurotrophin signaling pathway;ko04330//Notch signaling pathway	K04505	-	-	-
NC_030817.1	20394528	20394703	peak_875	0.415812	.	175	1	175	0	3.92066	2.43401	-1.48665	0.0336097	0.749597	1.47354	0.125172	ncbi_102181130	-	20389704	20570866	XM_018054011.1	mRNA	PCNX1	pecanex homolog 1 (Drosophila)	-	-	-	-	-	-	-
NC_030817.1	21381094	21381269	peak_877	0.923884	.	175	1	175	0	2.98172	0.955529	-2.02619	0.0134314	0.527088	1.87188	0.278117	ncbi_102178363	-	21381095	21524601	XM_018054028.1	mRNA	SMOC1	SPARC related modular calcium binding 1	-	-	-	-	GO:0044420//extracellular matrix component;GO:0031012//extracellular matrix	GO:0043169//cation binding;GO:0046872//metal ion binding;GO:0043167//ion binding;GO:0005488//binding	GO:0048736//appendage development;GO:0009987//cellular process;GO:0016043//cellular component organization;GO:0050794//regulation of cellular process;GO:0050789//regulation of biological process;GO:0010810//regulation of cell-substrate adhesion;GO:0032502//developmental process;GO:0007275//multicellular organism development;GO:0071840//cellular component organization or biogenesis;GO:0030278//reg…
NC_030817.1	21973656	21973706	peak_878	0.130408	.	50	1	50	0	4.62368	2.24813	-2.37556	0.0808148	0.913573	1.09251	0.0392566	ncbi_102177245	-	21972282	22082043	XM_018054041.1	mRNA	GALNT16	polypeptide N-acetylgalactosaminyltransferase 16	Metabolism	Global and overview maps;Glycan biosynthesis and metabolism	ko01100//Metabolic pathways;ko00512//Mucin type O-glycan biosynthesis	K00710	GO:0044424//intracellular part;GO:0016020//membrane;GO:0043227//membrane-bounded organelle;GO:0044425//membrane part;GO:0031224//intrinsic component of membrane;GO:0043226//organelle;GO:0005622//intracellular;GO:0031988//membrane-bounded vesicle;GO:0031982//vesicle;GO:0005623//cell;GO:0043231//intracellular membrane-bounded organelle;GO:0044464//cell part;GO:0043229//intracellular organelle	GO:0016740//transferase activity;GO:0003824//catalytic activity;GO:0005488//binding	GO:0043412//macromolecule modification;GO:0008152//metabolic process;GO:0006464//cellular protein modification process;GO:0009987//cellular process;GO:0036211//protein modification process;GO:0044238//primary metabolic process;GO:0044260//cellular macromolecule metabolic process;GO:0019538//protein metabolic process;GO:0071704//organic substance metabolic process;GO:0044267//cellular protein meta…
NC_030817.1	22528754	22528904	peak_881	0.00402753	.	150	1	150	0	2.73058	1.65896	-1.07162	0.17074	0.997212	0.767665	0.00121241	ncbi_102176694	+	22523517	22529156	XM_013967250.2	mRNA	ZFP36L1	ZFP36 ring finger protein like 1	Cellular Processes	Cell growth and death	ko04218//Cellular senescence	K18753	GO:0044464//cell part;GO:0005623//cell;GO:0043231//intracellular membrane-bounded organelle;GO:0043226//organelle;GO:0043227//membrane-bounded organelle;GO:0005622//intracellular;GO:0043229//intracellular organelle;GO:0044424//intracellular part	GO:1901363//heterocyclic compound binding;GO:0005488//binding;GO:0044822//poly(A) RNA binding;GO:0003676//nucleic acid binding;GO:0043169//cation binding;GO:0043167//ion binding;GO:0003723//RNA binding;GO:0097159//organic cyclic compound binding	GO:0048869//cellular developmental process;GO:0001775//cell activation;GO:0050789//regulation of biological process;GO:0002520//immune system development;GO:0002376//immune system process;GO:0040007//growth;GO:0019222//regulation of metabolic process;GO:0044699//single-organism process;GO:0044767//single-organism developmental process;GO:0065007//biological regulation;GO:0048731//system developme…
NC_030817.1	27477383	27477583	peak_888	0.00402753	.	200	1	200	0	3.28983	2.2607	-1.02913	0.204331	0.997212	0.689665	0.00121241	ncbi_102182878	+	27321023	27477743	XM_005685955.3	mRNA	PPP2R5E	protein phosphatase 2 regulatory subunit B'epsilon	Environmental Information Processing;Cellular Processes;Organismal Systems;Genetic Information Processing;Human Diseases	Nervous system;Signal transduction;Translation;Cell growth and death;Infectious diseases;Circulatory system	ko04151//PI3K-Akt signaling pathway;ko05165//Human papillomavirus infection;ko04261//Adrenergic signaling in cardiomyocytes;ko04728//Dopaminergic synapse;ko04152//AMPK signaling pathway;ko04071//Sphingolipid signaling pathway;ko04114//Oocyte meiosis;ko03015//mRNA surveillance pathway	K11584	GO:0005622//intracellular;GO:0005623//cell;GO:0044464//cell part;GO:0044424//intracellular part	GO:0098772//molecular function regulator;GO:0005488//binding;GO:0019208//phosphatase regulator activity;GO:0019888//protein phosphatase regulator activity;GO:0030234//enzyme regulator activity	GO:0019222//regulation of metabolic process;GO:0065007//biological regulation;GO:0050794//regulation of cellular process;GO:0050789//regulation of biological process
NC_030817.1	41806189	41806489	peak_894	0.00402753	.	300	1	300	0	3.82127	2.79011	-1.03116	0.151965	0.997212	0.818255	0.00121241	ncbi_102179481	+	41804815	41806594	XM_005709726.3	mRNA	EID1	EP300 interacting inhibitor of differentiation 1	-	-	-	-	GO:0043229//intracellular organelle;GO:0043226//organelle;GO:0016234//inclusion body;GO:0005622//intracellular;GO:0043227//membrane-bounded organelle;GO:0005623//cell;GO:0044424//intracellular part;GO:0044464//cell part;GO:0043231//intracellular membrane-bounded organelle	GO:0005488//binding;GO:0003712//transcription cofactor activity;GO:0005515//protein binding;GO:0019899//enzyme binding;GO:0030234//enzyme regulator activity;GO:0098772//molecular function regulator;GO:0000989//transcription factor activity, transcription factor binding;GO:0000988//transcription factor activity, protein binding	GO:0033044//regulation of chromosome organization;GO:0051252//regulation of RNA metabolic process;GO:1902275//regulation of chromatin organization;GO:0031399//regulation of protein modification process;GO:0006355//regulation of transcription, DNA-templated;GO:0009987//cellular process;GO:0031056//regulation of histone modification;GO:0048869//cellular developmental process;GO:0009889//regulation …
NC_030817.1	41806189	41806489	peak_894	0.00402753	.	300	1	300	0	3.82127	2.79011	-1.03116	0.151965	0.997212	0.818255	0.00121241	ncbi_102179773	-	41759892	41891151	XM_013967152.2	mRNA	SHC4	SHC adaptor protein 4	Human Diseases;Organismal Systems;Cellular Processes;Environmental Information Processing	Cancers;Endocrine system;Substance dependence;Cellular community - eukaryotes;Infectious diseases;Drug resistance;Immune system;Signal transduction;Nervous system	ko04014//Ras signaling pathway;ko04510//Focal adhesion;ko05034//Alcoholism;ko04062//Chemokine signaling pathway;ko04650//Natural killer cell mediated cytotoxicity;ko05225//Hepatocellular carcinoma;ko05206//MicroRNAs in cancer;ko04926//Relaxin signaling pathway;ko05226//Gastric cancer;ko04072//Phospholipase D signaling pathway;ko05224//Breast cancer;ko04910//Insulin signaling pathway;ko04915//Estr…	K17449	-	-	-
NC_030817.1	42478756	42478931	peak_895	0.00402753	.	175	1	175	0	2.28127	0.967651	-1.31361	0.414696	0.997212	0.382271	0.00121241	ncbi_102177528	+	42460427	42480496	XM_018054179.1	mRNA	DTWD1	DTW domain containing 1	-	-	-	-	-	-	-
NC_030817.1	60371861	60372011	peak_907	20.2051	.	150	1	150	0	4.04056	-5.91043	-9.95099	1.09e-09	8.27e-07	8.96389	6.08233	ncbi_102189042	+	60362975	60373391	XM_018054378.1	mRNA	DNAAF2	dynein axonemal assembly factor 2	-	-	-	-	GO:0044424//intracellular part;GO:0005623//cell;GO:0005622//intracellular;GO:0044464//cell part	-	GO:0050896//response to stimulus;GO:0001101//response to acid chemical;GO:0006928//movement of cell or subcellular component;GO:0040011//locomotion;GO:0044085//cellular component biogenesis;GO:0071822//protein complex subunit organization;GO:0044699//single-organism process;GO:0044763//single-organism cellular process;GO:0022607//cellular component assembly;GO:0016043//cellular component organiza…
NC_030817.1	65177934	65178059	peak_910	0.00402753	.	125	1	125	0	2.05167	-0.140813	-2.19248	0.267132	0.997212	0.573274	0.00121241	ncbi_102168265	+	65174022	65179488	XM_005685543.2	mRNA	LRRC57	leucine rich repeat containing 57	-	-	-	-	-	-	-
NC_030817.1	65842672	65842772	peak_912	0.00402753	.	100	1	100	0	3.01083	1.64869	-1.36213	0.40165	0.997212	0.396153	0.00121241	ncbi_102185367	-	65840698	65892104	XM_018054417.1	mRNA	MAPKBP1	mitogen-activated protein kinase binding protein 1	-	-	-	-	-	-	-
NC_030817.1	66778066	66778182	peak_916	0.177577	.	116	1	116	0	4.09067	0.7712	-3.31946	0.0642741	0.884186	1.19196	0.0534562	ncbi_102177983	+	66763108	66778182	XM_018054442.1	mRNA	RMDN3	regulator of microtubule dynamics 3	-	-	-	-	GO:0015630//microtubule cytoskeleton;GO:0044444//cytoplasmic part;GO:0044424//intracellular part;GO:0005739//mitochondrion;GO:0043227//membrane-bounded organelle;GO:0044464//cell part;GO:0005740//mitochondrial envelope;GO:0044422//organelle part;GO:0031090//organelle membrane;GO:0043228//non-membrane-bounded organelle;GO:0005622//intracellular;GO:0031224//intrinsic component of membrane;GO:004322…	-	GO:0044767//single-organism developmental process;GO:0044763//single-organism cellular process;GO:0065008//regulation of biological quality;GO:0048869//cellular developmental process;GO:0016265//death;GO:0044699//single-organism process;GO:0006875//cellular metal ion homeostasis;GO:0032502//developmental process;GO:0019725//cellular homeostasis;GO:0042592//homeostatic process;GO:0055080//cation h…
NC_030817.1	70489366	70489466	peak_920	0.415267	.	100	1	100	0	3.62116	1.53014	-2.09102	0.0346687	0.749881	1.46006	0.125008	ncbi_102172067	+	70267134	70489714	XM_018054483.1	mRNA	MEIS2	Meis homeobox 2	-	-	-	-	GO:0043229//intracellular organelle;GO:0043226//organelle;GO:0044424//intracellular part;GO:0044464//cell part;GO:0043227//membrane-bounded organelle;GO:0043231//intracellular membrane-bounded organelle;GO:0005622//intracellular;GO:0005623//cell	GO:0043565//sequence-specific DNA binding;GO:0003676//nucleic acid binding;GO:1990837//sequence-specific double-stranded DNA binding;GO:0005488//binding;GO:0000976//transcription regulatory region sequence-specific DNA binding;GO:0005515//protein binding;GO:0000989//transcription factor activity, transcription factor binding;GO:0003712//transcription cofactor activity;GO:0000977//RNA polymerase I…	GO:0050793//regulation of developmental process;GO:0050789//regulation of biological process;GO:0010468//regulation of gene expression;GO:0050896//response to stimulus;GO:0031323//regulation of cellular metabolic process;GO:1903506//regulation of nucleic acid-templated transcription;GO:0032502//developmental process;GO:0019219//regulation of nucleobase-containing compound metabolic process;GO:001…
NC_030817.1	74542942	74542992	peak_921	0.00402753	.	50	1	50	0	4.51325	5.72381	1.21056	0.423112	0.997212	0.373544	0.00121241	ncbi_102191801	-	74527219	74543077	XM_005685453.3	mRNA	EMC7	ER membrane protein complex subunit 7	-	-	-	-	GO:0032991//macromolecular complex;GO:0043234//protein complex;GO:0031224//intrinsic component of membrane;GO:0016020//membrane;GO:0044425//membrane part	GO:0005488//binding	-
NC_030817.1	77146662	77146837	peak_923	0.0680164	.	175	1	175	0	2.36324	1.32089	-1.04236	0.109443	0.953949	0.960812	0.020475	ncbi_102191141	-	77146238	77203142	XM_005685367.3	mRNA	CHD8	chromodomain helicase DNA binding protein 8	Environmental Information Processing	Signal transduction	ko04310//Wnt signaling pathway	K04494	GO:0070013//intracellular organelle lumen;GO:1902494//catalytic complex;GO:0044446//intracellular organelle part;GO:0043231//intracellular membrane-bounded organelle;GO:0031981//nuclear lumen;GO:0043226//organelle;GO:0043229//intracellular organelle;GO:0005622//intracellular;GO:0031974//membrane-enclosed lumen;GO:0043233//organelle lumen;GO:0035097//histone methyltransferase complex;GO:0044451//n…	GO:0003824//catalytic activity;GO:0003676//nucleic acid binding;GO:0036094//small molecule binding;GO:0004386//helicase activity;GO:0042393//histone binding;GO:0032549//ribonucleoside binding;GO:0016462//pyrophosphatase activity;GO:0016818//hydrolase activity, acting on acid anhydrides, in phosphorus-containing anhydrides;GO:0001882//nucleoside binding;GO:0005488//binding;GO:0001883//purine nucle…	GO:0009889//regulation of biosynthetic process;GO:0048523//negative regulation of cellular process;GO:0006996//organelle organization;GO:0043066//negative regulation of apoptotic process;GO:0050794//regulation of cellular process;GO:0051276//chromosome organization;GO:2000112//regulation of cellular macromolecule biosynthetic process;GO:0048585//negative regulation of response to stimulus;GO:0071…
NC_030817.1	77146662	77146837	peak_923	0.0680164	.	175	1	175	0	2.36324	1.32089	-1.04236	0.109443	0.953949	0.960812	0.020475	ncbi_108637002	+	77144284	77150151	XR_001918731.1	lncRNA	LOC108637002	-	-	-	-	-	-	-	-
NC_030817.1	79253457	79253557	peak_924	0.00402753	.	100	1	100	0	2.80781	1.71164	-1.09617	0.345509	0.997212	0.461541	0.00121241	ncbi_100860963	-	79231157	79253686	XM_005685282.3	mRNA	DAD1	defender against cell death 1	Metabolism;Genetic Information Processing	Global and overview maps;Glycan biosynthesis and metabolism;Folding, sorting and degradation	ko01100//Metabolic pathways;ko04141//Protein processing in endoplasmic reticulum;ko00510//N-Glycan biosynthesis	K12668	GO:0043226//organelle;GO:0044422//organelle part;GO:0031988//membrane-bounded vesicle;GO:0031224//intrinsic component of membrane;GO:0043229//intracellular organelle;GO:0043227//membrane-bounded organelle;GO:0044424//intracellular part;GO:0005622//intracellular;GO:0005623//cell;GO:0043231//intracellular membrane-bounded organelle;GO:0031982//vesicle;GO:0016020//membrane;GO:0031090//organelle memb…	GO:0003824//catalytic activity;GO:0016740//transferase activity;GO:0016757//transferase activity, transferring glycosyl groups;GO:0004576//oligosaccharyl transferase activity;GO:0016758//transferase activity, transferring hexosyl groups	GO:0043412//macromolecule modification;GO:0071704//organic substance metabolic process;GO:0044723//single-organism carbohydrate metabolic process;GO:0032501//multicellular organismal process;GO:0044699//single-organism process;GO:0043170//macromolecule metabolic process;GO:0044237//cellular metabolic process;GO:0043009//chordate embryonic development;GO:0009605//response to external stimulus;GO:0…
NC_030817.1	79482081	79482206	peak_927	14.4694	.	125	1	125	0	4.82338	-4.96703	-9.79041	1.93e-07	4.41e-05	6.71541	4.35573	ncbi_102183795	+	79474839	79482329	XM_018054573.1	mRNA	REM2	RRAD and GEM like GTPase 2	-	-	-	-	GO:0016020//membrane	GO:0097367//carbohydrate derivative binding;GO:0032550//purine ribonucleoside binding;GO:0036094//small molecule binding;GO:0001882//nucleoside binding;GO:1901363//heterocyclic compound binding;GO:0005488//binding;GO:0001883//purine nucleoside binding;GO:0097159//organic cyclic compound binding;GO:0032549//ribonucleoside binding	GO:0044699//single-organism process;GO:0050789//regulation of biological process;GO:0007154//cell communication;GO:0035556//intracellular signal transduction;GO:0044763//single-organism cellular process;GO:0007165//signal transduction;GO:0044700//single organism signaling;GO:0065007//biological regulation;GO:0023052//signaling;GO:0050794//regulation of cellular process;GO:0009987//cellular proces…
NC_030817.1	79530623	79530748	peak_928	0.297736	.	125	1	125	0	4.28267	2.20889	-2.07379	0.0464122	0.813528	1.33337	0.0896276	ncbi_102175581	-	79530624	79538227	XM_018054576.1	mRNA	HAUS4	HAUS augmin like complex subunit 4	-	-	-	-	GO:0043232//intracellular non-membrane-bounded organelle;GO:0015630//microtubule cytoskeleton;GO:0005856//cytoskeleton;GO:0044424//intracellular part;GO:0005875//microtubule associated complex;GO:0044430//cytoskeletal part;GO:0043228//non-membrane-bounded organelle;GO:0043234//protein complex;GO:0032991//macromolecular complex;GO:0044446//intracellular organelle part;GO:0043226//organelle;GO:0043…	GO:0043167//ion binding;GO:0005488//binding;GO:0043169//cation binding	GO:0009987//cellular process;GO:1902589//single-organism organelle organization;GO:0007010//cytoskeleton organization;GO:0071840//cellular component organization or biogenesis;GO:0007017//microtubule-based process;GO:0031023//microtubule organizing center organization;GO:0006996//organelle organization;GO:0000226//microtubule cytoskeleton organization;GO:0044763//single-organism cellular process;…
NC_030817.1	79831741	79831916	peak_932	0.00402753	.	175	1	175	0	4.24601	2.88497	-1.36104	0.496201	0.997212	0.304342	0.00121241	ncbi_108637008	-	79827817	79836311	XR_001918738.1	mRNA	PPP1R3E	protein phosphatase 1 regulatory subunit 3E	Organismal Systems;Human Diseases	Endocrine system;Endocrine and metabolic diseases	ko04910//Insulin signaling pathway;ko04931//Insulin resistance	K07189	GO:0044424//intracellular part;GO:0044464//cell part;GO:0005623//cell;GO:0005622//intracellular;GO:0044444//cytoplasmic part;GO:0005737//cytoplasm	-	GO:0032881//regulation of polysaccharide metabolic process;GO:0009894//regulation of catabolic process;GO:0010556//regulation of macromolecule biosynthetic process;GO:0080090//regulation of primary metabolic process;GO:0060255//regulation of macromolecule metabolic process;GO:2000112//regulation of cellular macromolecule biosynthetic process;GO:0006793//phosphorus metabolic process;GO:0009987//ce…
NC_030817.1	80596353	80596403	peak_938	0.00402753	.	50	1	50	0	3.44967	2.24301	-1.20666	0.321246	0.997212	0.493162	0.00121241	ncbi_102185184	-	80596354	80600577	XM_013966825.2	mRNA	RIPK3	receptor interacting serine/threonine kinase 3	Organismal Systems;Cellular Processes;Environmental Information Processing	Signal transduction;Cell growth and death;Immune system	ko04217//Necroptosis;ko04621//NOD-like receptor signaling pathway;ko04668//TNF signaling pathway;ko04623//Cytosolic DNA-sensing pathway	K08847	GO:0044445//cytosolic part;GO:0044444//cytoplasmic part;GO:0005829//cytosol;GO:0005623//cell;GO:0044464//cell part;GO:0005622//intracellular;GO:0005737//cytoplasm;GO:0044424//intracellular part	GO:0036094//small molecule binding;GO:0005488//binding;GO:0032550//purine ribonucleoside binding;GO:0001883//purine nucleoside binding;GO:0005515//protein binding;GO:1901363//heterocyclic compound binding;GO:0097159//organic cyclic compound binding;GO:0016301//kinase activity;GO:0001882//nucleoside binding;GO:0097367//carbohydrate derivative binding;GO:0016773//phosphotransferase activity, alcoho…	GO:0044700//single organism signaling;GO:0016043//cellular component organization;GO:0019220//regulation of phosphate metabolic process;GO:0001932//regulation of protein phosphorylation;GO:0048870//cell motility;GO:0010646//regulation of cell communication;GO:0019219//regulation of nucleobase-containing compound metabolic process;GO:0045893//positive regulation of transcription, DNA-templated;GO:…
NC_030817.1	80911807	80911957	peak_939	0	.	150	1	150	0	4.73168	3.45656	-1.27512	NA	NA	NA	NA	ncbi_102176887	-	80911808	80946803	XM_018054659.1	mRNA	CD276	CD276 molecule	Environmental Information Processing	Signaling molecules and interaction	ko04514//Cell adhesion molecules (CAMs)	K06746	GO:0043226//organelle;GO:0016020//membrane;GO:0044425//membrane part;GO:0031988//membrane-bounded vesicle;GO:0031224//intrinsic component of membrane;GO:0044464//cell part;GO:0044459//plasma membrane part;GO:0031982//vesicle;GO:0071944//cell periphery;GO:0005886//plasma membrane;GO:0005623//cell;GO:0043227//membrane-bounded organelle	-	GO:0032502//developmental process;GO:0032729//positive regulation of interferon-gamma production;GO:0001819//positive regulation of cytokine production;GO:0031214//biomineral tissue development;GO:0032501//multicellular organismal process;GO:0034110//regulation of homotypic cell-cell adhesion;GO:0030282//bone mineralization;GO:0051094//positive regulation of developmental process;GO:0001817//regu…
NC_030817.1	86172997	86173122	peak_942	0.440812	.	125	1	125	0	2.96886	-0.101587	-3.07045	0.0302846	0.73672	1.51878	0.132698	ncbi_102170790	-	86168498	86184511	XM_005685313.3	mRNA	FEM1B	fem-1 homolog B	-	-	-	-	GO:0043226//organelle;GO:0044424//intracellular part;GO:0005622//intracellular;GO:0043227//membrane-bounded organelle;GO:0043231//intracellular membrane-bounded organelle;GO:0044464//cell part;GO:0043229//intracellular organelle;GO:0005623//cell	GO:0032813//tumor necrosis factor receptor superfamily binding;GO:0005488//binding;GO:0003824//catalytic activity;GO:0005515//protein binding;GO:0016740//transferase activity;GO:0005102//receptor binding;GO:0019787//ubiquitin-like protein transferase activity;GO:0005126//cytokine receptor binding	GO:0048729//tissue morphogenesis;GO:0044699//single-organism process;GO:0002070//epithelial cell maturation;GO:0032501//multicellular organismal process;GO:0009966//regulation of signal transduction;GO:0022402//cell cycle process;GO:0000003//reproduction;GO:0050794//regulation of cellular process;GO:0009888//tissue development;GO:0060255//regulation of macromolecule metabolic process;GO:0048608//…
NC_030817.1	88037245	88037420	peak_947	0.425765	.	175	1	175	0	2.64055	0.713708	-1.92684	0.0325047	0.744444	1.48805	0.128168	ncbi_102189039	-	88037096	88069137	XM_018053627.1	mRNA	DIS3L	DIS3 like exosome 3'-5' exoribonuclease	Genetic Information Processing	Folding, sorting and degradation	ko03018//RNA degradation	K18681	-	-	-
NC_030817.1	89181371	89181571	peak_949	0.392484	.	200	1	200	0	4.68862	3.38889	-1.29973	0.0384861	0.761817	1.4147	0.11815	ncbi_102183330	+	89140031	89182893	XM_005685102.3	mRNA	CLPX	caseinolytic mitochondrial matrix peptidase chaperone subunit	-	-	-	-	GO:0031967//organelle envelope;GO:0005623//cell;GO:0043231//intracellular membrane-bounded organelle;GO:0043229//intracellular organelle;GO:0043226//organelle;GO:0031090//organelle membrane;GO:0019866//organelle inner membrane;GO:0044446//intracellular organelle part;GO:0044424//intracellular part;GO:0005737//cytoplasm;GO:0044444//cytoplasmic part;GO:0031975//envelope;GO:0005622//intracellular;GO…	GO:0032549//ribonucleoside binding;GO:0016462//pyrophosphatase activity;GO:0097159//organic cyclic compound binding;GO:1901363//heterocyclic compound binding;GO:0016787//hydrolase activity;GO:0001883//purine nucleoside binding;GO:0016818//hydrolase activity, acting on acid anhydrides, in phosphorus-containing anhydrides;GO:0016817//hydrolase activity, acting on acid anhydrides;GO:0042623//ATPase …	GO:0009893//positive regulation of metabolic process;GO:0048522//positive regulation of cellular process;GO:0031323//regulation of cellular metabolic process;GO:0051247//positive regulation of protein metabolic process;GO:0032268//regulation of cellular protein metabolic process;GO:0051246//regulation of protein metabolic process;GO:0031325//positive regulation of cellular metabolic process;GO:00…
NC_030817.1	92995833	92996008	peak_952	0.126543	.	175	1	175	0	2.62878	1.4947	-1.13408	0.082032	0.916024	1.08602	0.0380933	ncbi_102188320	-	92992934	93037065	XM_018053693.1	mRNA	AGGF1	angiogenic factor with G-patch and FHA domains 1	-	-	-	-	GO:0044424//intracellular part;GO:0005622//intracellular;GO:0044444//cytoplasmic part;GO:0005623//cell;GO:0044464//cell part;GO:0005737//cytoplasm	GO:0097159//organic cyclic compound binding;GO:0005488//binding	GO:1901342//regulation of vasculature development;GO:0065007//biological regulation;GO:0022603//regulation of anatomical structure morphogenesis;GO:2000026//regulation of multicellular organismal development;GO:0045765//regulation of angiogenesis;GO:0051239//regulation of multicellular organismal process;GO:0050793//regulation of developmental process;GO:0050789//regulation of biological process;…
NC_030817.1	93184643	93184818	peak_953	0.00402753	.	175	1	175	0	2.91774	1.15	-1.76774	0.336111	0.997212	0.473517	0.00121241	ncbi_102187771	-	93184594	93195351	XM_018053694.1	mRNA	F2RL1	F2R like trypsin receptor 1	Organismal Systems;Environmental Information Processing;Human Diseases	Signaling molecules and interaction;Sensory system;Infectious diseases	ko04080//Neuroactive ligand-receptor interaction;ko04750//Inflammatory mediator regulation of TRP channels;ko05143//African trypanosomiasis	K04234	GO:0044464//cell part;GO:0016021//integral component of membrane;GO:0016020//membrane;GO:0042995//cell projection;GO:0031224//intrinsic component of membrane;GO:0044425//membrane part;GO:0005623//cell	GO:0004888//transmembrane signaling receptor activity;GO:0001653//peptide receptor activity;GO:0060089//molecular transducer activity;GO:0005488//binding;GO:0038023//signaling receptor activity;GO:0004871//signal transducer activity;GO:0004930//G-protein coupled receptor activity;GO:0099600//transmembrane receptor activity;GO:0008528//G-protein coupled peptide receptor activity;GO:0004872//recept…	GO:0035150//regulation of tube size;GO:0030030//cell projection organization;GO:1902532//negative regulation of intracellular signal transduction;GO:0006355//regulation of transcription, DNA-templated;GO:0048513//animal organ development;GO:0007186//G-protein coupled receptor signaling pathway;GO:0001817//regulation of cytokine production;GO:0051272//positive regulation of cellular component move…
NC_030818.1	191417	191567	peak_958	0.361278	.	150	1	150	0	1.94916	0.57375	-1.37541	0.0427385	0.778475	1.36918	0.108755	ncbi_102170608	-	191293	241641	XM_018054802.1	mRNA	TMEM87B	transmembrane protein 87B	-	-	-	-	-	-	-
NC_030818.1	2739914	2740064	peak_961	0.294823	.	150	1	150	0	2.54263	0.800714	-1.74192	0.0493075	0.815172	1.30709	0.0887506	ncbi_102175861	-	2738790	2748593	XM_018054872.1	mRNA	SEMA4C	semaphorin 4C	Organismal Systems	Development	ko04360//Axon guidance	K06521	GO:0044464//cell part;GO:0044433//cytoplasmic vesicle part;GO:0044444//cytoplasmic part;GO:0005737//cytoplasm;GO:0031410//cytoplasmic vesicle;GO:0044446//intracellular organelle part;GO:0005576//extracellular region;GO:0045202//synapse;GO:0044456//synapse part;GO:0005622//intracellular;GO:0043226//organelle;GO:0043229//intracellular organelle;GO:0044422//organelle part;GO:0044424//intracellular p…	GO:0060089//molecular transducer activity	GO:0006928//movement of cell or subcellular component;GO:0001932//regulation of protein phosphorylation;GO:0051674//localization of cell;GO:0048583//regulation of response to stimulus;GO:0060255//regulation of macromolecule metabolic process;GO:0051246//regulation of protein metabolic process;GO:0044707//single-multicellular organism process;GO:0048869//cellular developmental process;GO:0023051//…
NC_030818.1	3732380	3732480	peak_962	1.01195	.	100	1	100	0	2.03627	0.498376	-1.53789	0.0120945	0.495876	1.91741	0.304627	ncbi_102182511	-	3732156	3763751	XM_005686277.3	mRNA	LOC102182511	cytochrome c oxidase assembly factor 5	Organismal Systems	Environmental adaptation	ko04714//Thermogenesis	K18178	-	-	-
NC_030818.1	4404285	4404435	peak_965	0.415267	.	150	1	150	0	2.24367	0.610236	-1.63343	0.034596	0.749881	1.46097	0.125008	ncbi_102178080	+	4378166	4451879	XM_018054918.1	mRNA	EIF5B	eukaryotic translation initiation factor 5B	Genetic Information Processing	Translation	ko03013//RNA transport	K03243	-	GO:0001882//nucleoside binding;GO:0003824//catalytic activity;GO:0097367//carbohydrate derivative binding;GO:0003723//RNA binding;GO:0097159//organic cyclic compound binding;GO:0032549//ribonucleoside binding;GO:0008135//translation factor activity, RNA binding;GO:0003676//nucleic acid binding;GO:0016818//hydrolase activity, acting on acid anhydrides, in phosphorus-containing anhydrides;GO:001711…	GO:0009987//cellular process;GO:0019538//protein metabolic process;GO:0071704//organic substance metabolic process;GO:0044237//cellular metabolic process;GO:0009059//macromolecule biosynthetic process;GO:0008152//metabolic process;GO:0034641//cellular nitrogen compound metabolic process;GO:0006518//peptide metabolic process;GO:0006412//translation;GO:0009058//biosynthetic process;GO:0044260//cell…
NC_030818.1	7300560	7300735	peak_969	0.100714	.	175	1	175	0	4.31087	2.48663	-1.82424	0.087449	0.932571	1.05824	0.0303179	ncbi_102180859	-	7298586	7312872	XM_018054965.1	mRNA	MFSD9	major facilitator superfamily domain containing 9	-	-	-	-	GO:0016020//membrane;GO:0031224//intrinsic component of membrane;GO:0044425//membrane part	-	GO:0044763//single-organism cellular process;GO:0044699//single-organism process;GO:0009987//cellular process
NC_030818.1	10425870	10426045	peak_973	0.00402753	.	175	1	175	0	2.88727	1.45681	-1.43046	0.260944	0.997212	0.583452	0.00121241	ncbi_102184732	-	10425571	10535489	XM_018055023.1	mRNA	TET3	tet methylcytosine dioxygenase 3	-	-	-	-	GO:0005622//intracellular;GO:0043227//membrane-bounded organelle;GO:0005634//nucleus;GO:0045120//pronucleus;GO:0044464//cell part;GO:0043226//organelle;GO:0043231//intracellular membrane-bounded organelle;GO:0005623//cell;GO:0043229//intracellular organelle;GO:0044424//intracellular part	GO:0051213//dioxygenase activity;GO:0043167//ion binding;GO:0016705//oxidoreductase activity, acting on paired donors, with incorporation or reduction of molecular oxygen;GO:0003824//catalytic activity;GO:0003676//nucleic acid binding;GO:0016706//oxidoreductase activity, acting on paired donors, with incorporation or reduction of molecular oxygen, 2-oxoglutarate as one donor, and incorporation of…	GO:0008152//metabolic process;GO:0006464//cellular protein modification process;GO:0006355//regulation of transcription, DNA-templated;GO:0009058//biosynthetic process;GO:0019219//regulation of nucleobase-containing compound metabolic process;GO:0034645//cellular macromolecule biosynthetic process;GO:0044699//single-organism process;GO:0044710//single-organism metabolic process;GO:1901576//organi…
NC_030818.1	14166509	14166609	peak_974	0.392484	.	100	1	100	0	3.91588	-0.828017	-4.74389	0.0369793	0.761817	1.43204	0.11815	ncbi_102187232	-	14166235	14215747	XM_018055083.1	mRNA	SRD5A2	steroid 5 alpha-reductase 2	Metabolism;Human Diseases	Lipid metabolism;Cancers	ko05215//Prostate cancer;ko00140//Steroid hormone biosynthesis	K12344	GO:0005622//intracellular;GO:0044424//intracellular part;GO:0044425//membrane part;GO:0044464//cell part;GO:0031224//intrinsic component of membrane;GO:0005623//cell;GO:0016020//membrane	GO:0016491//oxidoreductase activity;GO:0016627//oxidoreductase activity, acting on the CH-CH group of donors;GO:0003824//catalytic activity	GO:0008610//lipid biosynthetic process;GO:0044767//single-organism developmental process;GO:0006629//lipid metabolic process;GO:0044702//single organism reproductive process;GO:1901576//organic substance biosynthetic process;GO:1901360//organic cyclic compound metabolic process;GO:0044238//primary metabolic process;GO:0008202//steroid metabolic process;GO:1901362//organic cyclic compound biosynth…
NC_030818.1	19946738	19946888	peak_975	0.00402753	.	150	1	150	0	4.80948	3.66293	-1.14655	0.340265	0.997212	0.468182	0.00121241	ncbi_102174751	-	19946739	19972212	XM_018055131.1	mRNA	CDC42EP3	CDC42 effector protein 3	-	-	-	-	GO:0005623//cell;GO:0005856//cytoskeleton;GO:0043232//intracellular non-membrane-bounded organelle;GO:0005622//intracellular;GO:0044464//cell part;GO:0044424//intracellular part;GO:0043229//intracellular organelle;GO:0043226//organelle;GO:0043228//non-membrane-bounded organelle	-	GO:0050794//regulation of cellular process;GO:0065007//biological regulation;GO:0051128//regulation of cellular component organization;GO:0044699//single-organism process;GO:0050789//regulation of biological process;GO:0009987//cellular process;GO:0044763//single-organism cellular process
NC_030818.1	28555077	28555252	peak_980	0.00402753	.	175	1	175	0	5.14974	3.86204	-1.2877	0.424851	0.997212	0.371764	0.00121241	ncbi_102169483	-	28554928	28579604	XM_018055190.1	mRNA	ATP6V1E2	ATPase H+ transporting V1 subunit E2	Metabolism;Environmental Information Processing;Organismal Systems;Cellular Processes;Human Diseases	Energy metabolism;Excretory system;Global and overview maps;Infectious diseases;Immune diseases;Signal transduction;Nervous system;Transport and catabolism	ko01100//Metabolic pathways;ko05165//Human papillomavirus infection;ko04145//Phagosome;ko04150//mTOR signaling pathway;ko00190//Oxidative phosphorylation;ko05323//Rheumatoid arthritis;ko05120//Epithelial cell signaling in Helicobacter pylori infection;ko04721//Synaptic vesicle cycle;ko05110//Vibrio cholerae infection;ko04966//Collecting duct acid secretion	K02150	GO:0016020//membrane;GO:0016469//proton-transporting two-sector ATPase complex;GO:0044425//membrane part;GO:0032991//macromolecular complex;GO:0098796//membrane protein complex;GO:0043234//protein complex	GO:0008324//cation transmembrane transporter activity;GO:0022857//transmembrane transporter activity;GO:0015662//ATPase activity, coupled to transmembrane movement of ions, phosphorylative mechanism;GO:0016462//pyrophosphatase activity;GO:0016818//hydrolase activity, acting on acid anhydrides, in phosphorus-containing anhydrides;GO:0017111//nucleoside-triphosphatase activity;GO:0016820//hydrolase…	GO:0006812//cation transport;GO:0051179//localization;GO:0006811//ion transport;GO:0015992//proton transport;GO:0098660//inorganic ion transmembrane transport;GO:0098662//inorganic cation transmembrane transport;GO:0015988//energy coupled proton transmembrane transport, against electrochemical gradient;GO:0044763//single-organism cellular process;GO:1902600//hydrogen ion transmembrane transport;G…
NC_030818.1	29710929	29711104	peak_983	0.00402753	.	175	1	175	0	3.58874	4.60276	1.01402	0.25473	0.997212	0.593921	0.00121241	ncbi_102173474	+	29692614	29714965	XM_018055204.1	mRNA	MSH6	mutS homolog 6	Human Diseases;Genetic Information Processing	Cancers;Drug resistance;Replication and repair	ko05200//Pathways in cancer;ko05210//Colorectal cancer;ko01524//Platinum drug resistance;ko03430//Mismatch repair	K08737	GO:0044422//organelle part;GO:0005622//intracellular;GO:1990391//DNA repair complex;GO:0005623//cell;GO:0005694//chromosome;GO:0000785//chromatin;GO:0043234//protein complex;GO:0043226//organelle;GO:0044446//intracellular organelle part;GO:0016020//membrane;GO:0043231//intracellular membrane-bounded organelle;GO:0043227//membrane-bounded organelle;GO:0043229//intracellular organelle;GO:0044427//c…	GO:0005515//protein binding;GO:0005488//binding;GO:0032403//protein complex binding;GO:0003684//damaged DNA binding;GO:0043566//structure-specific DNA binding;GO:0032356//oxidized DNA binding;GO:0032138//single base insertion or deletion binding;GO:0043169//cation binding;GO:0042393//histone binding;GO:0097159//organic cyclic compound binding;GO:0017111//nucleoside-triphosphatase activity;GO:0016…	GO:0019222//regulation of metabolic process;GO:0051336//regulation of hydrolase activity;GO:0002381//immunoglobulin production involved in immunoglobulin mediated immune response;GO:0006281//DNA repair;GO:0044260//cellular macromolecule metabolic process;GO:0065009//regulation of molecular function;GO:0044707//single-multicellular organism process;GO:0002460//adaptive immune response based on som…
NC_030818.1	37594490	37595990	peak_985	0.00402753	.	1500	1	1500	0	4.34656	2.61217	-1.73439	0.443378	0.997212	0.353226	0.00121241	ncbi_102187408	-	37573117	37597163	XM_013967658.2	mRNA	MTIF2	mitochondrial translational initiation factor 2	-	-	-	-	GO:0044446//intracellular organelle part;GO:0043227//membrane-bounded organelle;GO:0005623//cell;GO:0005739//mitochondrion;GO:0044422//organelle part;GO:0044429//mitochondrial part;GO:0005622//intracellular;GO:0044424//intracellular part;GO:0005737//cytoplasm;GO:0044444//cytoplasmic part;GO:0043229//intracellular organelle;GO:0043226//organelle;GO:0043231//intracellular membrane-bounded organelle…	GO:0017111//nucleoside-triphosphatase activity;GO:0005488//binding;GO:0016817//hydrolase activity, acting on acid anhydrides;GO:0001883//purine nucleoside binding;GO:0032550//purine ribonucleoside binding;GO:0016787//hydrolase activity;GO:0001882//nucleoside binding;GO:0032549//ribonucleoside binding;GO:0097367//carbohydrate derivative binding;GO:0008135//translation factor activity, RNA binding;…	GO:0022411//cellular component disassembly;GO:0044267//cellular protein metabolic process;GO:0043933//macromolecular complex subunit organization;GO:0006518//peptide metabolic process;GO:0043043//peptide biosynthetic process;GO:0043170//macromolecule metabolic process;GO:1901564//organonitrogen compound metabolic process;GO:0071840//cellular component organization or biogenesis;GO:0044249//cellul…
NC_030818.1	43939878	43940028	peak_987	0.00402753	.	150	1	150	0	6.92532	5.77641	-1.14892	0.257952	0.997212	0.588462	0.00121241	ncbi_102178914	-	43939879	44099311	XM_018055296.1	mRNA	SH3RF3	SH3 domain containing ring finger 3	-	-	-	-	-	GO:0005488//binding;GO:0046914//transition metal ion binding;GO:0043169//cation binding;GO:0046872//metal ion binding;GO:0043167//ion binding	-
NC_030818.1	45911036	45911211	peak_989	0.392484	.	175	1	175	0	2.28408	0.752598	-1.53148	0.0379537	0.761817	1.42075	0.11815	ncbi_102176969	+	45890534	45911620	XM_005686659.2	mRNA	POLR1B	RNA polymerase I subunit B	Metabolism;Genetic Information Processing	Transcription;Global and overview maps;Nucleotide metabolism	ko01100//Metabolic pathways;ko00230//Purine metabolism;ko00240//Pyrimidine metabolism;ko03020//RNA polymerase	K03002	-	-	-
NC_030818.1	48684450	48684625	peak_997	0.00402753	.	175	1	175	0	2.87682	1.46343	-1.41339	0.200403	0.997212	0.698095	0.00121241	ncbi_108637146	-	48683976	48725280	XM_018055369.1	mRNA	ATOH8	atonal bHLH transcription factor 8	-	-	-	-	-	-	-
NC_030818.1	48878106	48878231	peak_999	0.00402753	.	125	1	125	0	2.5613	1.39177	-1.16953	0.182112	0.997212	0.739661	0.00121241	ncbi_102186697	-	48878107	48915123	XM_018055373.1	mRNA	USP39	ubiquitin specific peptidase 39	Genetic Information Processing	Transcription	ko03040//Spliceosome	K12847	-	GO:0043169//cation binding;GO:0046872//metal ion binding;GO:0043167//ion binding;GO:0003824//catalytic activity;GO:0005488//binding;GO:0016787//hydrolase activity;GO:0046914//transition metal ion binding	-
NC_030818.1	71072177	71072277	peak_1007	0.00402753	.	100	1	100	0	2.19731	0.568115	-1.62919	0.300879	0.997212	0.521608	0.00121241	ncbi_102171522	-	71072128	71095051	XM_018055489.1	mRNA	FOSL2	FOS like 2, AP-1 transcription factor subunit	Organismal Systems	Development	ko04380//Osteoclast differentiation	K09030	GO:0043226//organelle;GO:0044464//cell part;GO:0043231//intracellular membrane-bounded organelle;GO:0043229//intracellular organelle;GO:0031974//membrane-enclosed lumen;GO:0044428//nuclear part;GO:0005623//cell;GO:0044446//intracellular organelle part;GO:0005622//intracellular;GO:0070013//intracellular organelle lumen;GO:0043227//membrane-bounded organelle;GO:0031981//nuclear lumen;GO:0044424//in…	GO:1901363//heterocyclic compound binding;GO:0097159//organic cyclic compound binding;GO:0003676//nucleic acid binding;GO:0001071//nucleic acid binding transcription factor activity;GO:0003677//DNA binding;GO:0005488//binding;GO:0043566//structure-specific DNA binding	GO:0031326//regulation of cellular biosynthetic process;GO:0051384//response to glucocorticoid;GO:2000112//regulation of cellular macromolecule biosynthetic process;GO:0010243//response to organonitrogen compound;GO:0043279//response to alkaloid;GO:0009889//regulation of biosynthetic process;GO:0010556//regulation of macromolecule biosynthetic process;GO:0031323//regulation of cellular metabolic …
NC_030818.1	72056313	72056409	peak_1010	0.187047	.	96	1	96	0	3.46567	1.7084	-1.75727	0.0623547	0.878402	1.20513	0.0563067	ncbi_102180132	+	72046504	72056409	XM_013967802.2	mRNA	MPV17	MPV17, mitochondrial inner membrane protein	Cellular Processes	Transport and catabolism	ko04146//Peroxisome	K13348	GO:0043229//intracellular organelle;GO:0005622//intracellular;GO:0044424//intracellular part;GO:0031967//organelle envelope;GO:0016020//membrane;GO:0005737//cytoplasm;GO:0044444//cytoplasmic part;GO:0019866//organelle inner membrane;GO:0044464//cell part;GO:0043231//intracellular membrane-bounded organelle;GO:0044422//organelle part;GO:0044446//intracellular organelle part;GO:0005623//cell;GO:003…	-	GO:0032501//multicellular organismal process;GO:0048856//anatomical structure development;GO:0044699//single-organism process;GO:0071840//cellular component organization or biogenesis;GO:0006979//response to oxidative stress;GO:0065008//regulation of biological quality;GO:0016043//cellular component organization;GO:0050789//regulation of biological process;GO:0000302//response to reactive oxygen …
NC_030818.1	73206965	73207065	peak_1014	0.00402753	.	100	1	100	0	3.99413	2.86933	-1.12481	0.369915	0.997212	0.431898	0.00121241	ncbi_102189593	+	73172726	73208668	XM_005686937.3	mRNA	KIF3C	kinesin family member 3C	-	-	-	-	-	-	-
NC_030818.1	74155379	74155554	peak_1019	0.00402753	.	175	1	175	0	2.44393	1.08651	-1.35742	0.351679	0.997212	0.453853	0.00121241	ncbi_102169302	-	74153980	74372125	XM_018055564.1	mRNA	NCOA1	nuclear receptor coactivator 1	Organismal Systems;Human Diseases	Cancers;Endocrine system	ko05200//Pathways in cancer;ko05224//Breast cancer;ko04915//Estrogen signaling pathway;ko04919//Thyroid hormone signaling pathway	K09101	-	-	-
NC_030818.1	84819140	84819190	peak_1022	0.00402753	.	50	1	50	0	2.63403	1.53839	-1.09565	0.468616	0.997212	0.329183	0.00121241	ncbi_102180323	-	84817216	84846595	XM_018055626.1	mRNA	TRIB2	tribbles pseudokinase 2	-	-	-	-	-	-	-
NC_030818.1	92281771	92281871	peak_1027	0.00402753	.	100	1	100	0	4.40224	2.93835	-1.46389	0.177149	0.997212	0.75166	0.00121241	ncbi_102190798	+	92071778	92281879	XM_018055713.1	mRNA	DAB2IP	DAB2 interacting protein	Cellular Processes;Environmental Information Processing	Signal transduction;Cell growth and death	ko04210//Apoptosis;ko04668//TNF signaling pathway	K19901	GO:0043229//intracellular organelle;GO:0031988//membrane-bounded vesicle;GO:0043226//organelle;GO:0042995//cell projection;GO:0044463//cell projection part;GO:0043231//intracellular membrane-bounded organelle;GO:0033267//axon part;GO:0030424//axon;GO:0031982//vesicle;GO:0044297//cell body;GO:0097458//neuron part;GO:0031410//cytoplasmic vesicle;GO:0036477//somatodendritic compartment;GO:0016023//c…	GO:0043167//ion binding;GO:0005543//phospholipid binding;GO:0035091//phosphatidylinositol binding;GO:1901981//phosphatidylinositol phosphate binding;GO:0005515//protein binding;GO:0043548//phosphatidylinositol 3-kinase binding;GO:0046983//protein dimerization activity;GO:0019899//enzyme binding;GO:0008289//lipid binding;GO:0019900//kinase binding;GO:0005102//receptor binding;GO:0005488//binding;G…	GO:0050789//regulation of biological process;GO:0007154//cell communication;GO:0030178//negative regulation of Wnt signaling pathway;GO:0006508//proteolysis;GO:0051962//positive regulation of nervous system development;GO:0045597//positive regulation of cell differentiation;GO:0022604//regulation of cell morphogenesis;GO:0010717//regulation of epithelial to mesenchymal transition;GO:0001934//posi…
NC_030818.1	95556710	95556885	peak_1031	1.05471	.	175	1	175	0	3.23399	1.75925	-1.47473	0.0113908	0.481394	1.94344	0.3175	ncbi_102184162	-	95554136	95594730	XM_005687131.3	mRNA	PPP6C	protein phosphatase 6 catalytic subunit	-	-	-	-	GO:0005623//cell;GO:0044424//intracellular part;GO:0044444//cytoplasmic part;GO:0005737//cytoplasm;GO:0005622//intracellular;GO:0044464//cell part	GO:0004721//phosphoprotein phosphatase activity;GO:0003824//catalytic activity;GO:0016788//hydrolase activity, acting on ester bonds;GO:0016791//phosphatase activity;GO:0042578//phosphoric ester hydrolase activity;GO:0005488//binding;GO:0043169//cation binding;GO:0043167//ion binding;GO:0016787//hydrolase activity	GO:0036211//protein modification process;GO:0044237//cellular metabolic process;GO:0006796//phosphate-containing compound metabolic process;GO:0044699//single-organism process;GO:0044763//single-organism cellular process;GO:0044260//cellular macromolecule metabolic process;GO:0008152//metabolic process;GO:0009987//cellular process;GO:0019538//protein metabolic process;GO:0044238//primary metaboli…
NC_030818.1	97703417	97703517	peak_1033	0.00402753	.	100	1	100	0	3.16586	2.08424	-1.08162	0.312514	0.997212	0.505131	0.00121241	ncbi_102189766	+	97694312	97703520	XM_018055805.1	mRNA	SLC2A8	solute carrier family 2 member 8	-	-	-	-	GO:0098805//whole membrane;GO:0044422//organelle part;GO:0044464//cell part;GO:0012506//vesicle membrane;GO:0005623//cell;GO:0043229//intracellular organelle;GO:0005737//cytoplasm;GO:0005774//vacuolar membrane;GO:0031988//membrane-bounded vesicle;GO:0044425//membrane part;GO:0031090//organelle membrane;GO:0044424//intracellular part;GO:0016020//membrane;GO:0044437//vacuolar part;GO:0044446//intra…	GO:0022891//substrate-specific transmembrane transporter activity;GO:0005215//transporter activity;GO:0022892//substrate-specific transporter activity;GO:0015149//hexose transmembrane transporter activity;GO:0048029//monosaccharide binding;GO:0015145//monosaccharide transmembrane transporter activity;GO:0051119//sugar transmembrane transporter activity;GO:0036094//small molecule binding;GO:001514…	GO:0007169//transmembrane receptor protein tyrosine kinase signaling pathway;GO:0007154//cell communication;GO:0044763//single-organism cellular process;GO:0008645//hexose transport;GO:0051234//establishment of localization;GO:0044700//single organism signaling;GO:0015749//monosaccharide transport;GO:0007167//enzyme linked receptor protein signaling pathway;GO:0050794//regulation of cellular proc…
NC_030818.1	98337858	98337933	peak_1037	0.00402753	.	75	1	75	0	2.76744	1.60106	-1.16637	0.183131	0.997212	0.737238	0.00121241	ncbi_102189218	-	98337859	98356188	XM_018055849.1	mRNA	CIZ1	CDKN1A interacting zinc finger protein 1	-	-	-	-	GO:0043229//intracellular organelle;GO:0005622//intracellular;GO:0043226//organelle;GO:0044464//cell part;GO:0043227//membrane-bounded organelle;GO:0044424//intracellular part;GO:0005623//cell;GO:0043231//intracellular membrane-bounded organelle	GO:0043169//cation binding;GO:0046914//transition metal ion binding;GO:0046872//metal ion binding;GO:0043167//ion binding;GO:0005515//protein binding;GO:0005488//binding	GO:0009987//cellular process;GO:0051052//regulation of DNA metabolic process;GO:0032507//maintenance of protein location in cell;GO:0044699//single-organism process;GO:0051171//regulation of nitrogen compound metabolic process;GO:2000112//regulation of cellular macromolecule biosynthetic process;GO:0050794//regulation of cellular process;GO:0019219//regulation of nucleobase-containing compound me…
NC_030818.1	98624815	98624965	peak_1039	0.00402753	.	150	1	150	0	2.21251	-0.240151	-2.45266	0.137254	0.997212	0.862474	0.00121241	ncbi_102176615	+	98598603	98625794	XM_005687198.3	mRNA	GLE1	GLE1, RNA export mediator	-	-	-	-	GO:0005623//cell;GO:0046930//pore complex;GO:0043234//protein complex;GO:0031224//intrinsic component of membrane;GO:0005622//intracellular;GO:0043227//membrane-bounded organelle;GO:0032991//macromolecular complex;GO:0044464//cell part;GO:0044425//membrane part;GO:0016021//integral component of membrane;GO:0043231//intracellular membrane-bounded organelle;GO:0043229//intracellular organelle;GO:00…	GO:0005488//binding;GO:0005515//protein binding	GO:0006913//nucleocytoplasmic transport;GO:0008104//protein localization;GO:0071702//organic substance transport;GO:0044699//single-organism process;GO:0010467//gene expression;GO:0071705//nitrogen compound transport;GO:0051236//establishment of RNA localization;GO:0051641//cellular localization;GO:0071427//mRNA-containing ribonucleoprotein complex export from nucleus;GO:0006406//mRNA export from…
NC_030818.1	99505334	99505409	peak_1044	0.00402753	.	75	1	75	0	1.99795	0.363762	-1.63419	0.299028	0.997212	0.524288	0.00121241	ncbi_102181607	-	99505135	99510767	XM_018055951.1	mRNA	ASB6	ankyrin repeat and SOCS box containing 6	-	-	-	-	-	-	GO:0051716//cellular response to stimulus;GO:0007165//signal transduction;GO:0023052//signaling;GO:0044700//single organism signaling;GO:0044763//single-organism cellular process;GO:0050794//regulation of cellular process;GO:0007154//cell communication;GO:0009987//cellular process;GO:0065007//biological regulation;GO:0050789//regulation of biological process;GO:0050896//response to stimulus;GO:00…
NC_030818.1	101064212	101064387	peak_1048	0.100714	.	175	1	175	0	3.64934	2.04079	-1.60855	0.0967055	0.932571	1.01455	0.0303179	ncbi_102185751	+	101003156	101087579	XM_018056011.1	mRNA	PRRC2B	proline rich coiled-coil 2B	-	-	-	-	-	-	-
NC_030818.1	101166298	101166473	peak_1049	0.00402753	.	175	1	175	0	4.63842	3.4649	-1.17351	0.189872	0.997212	0.72154	0.00121241	ncbi_102176334	-	101166299	101302669	XM_018056030.1	mRNA	RAPGEF1	Rap guanine nucleotide exchange factor 1	Cellular Processes;Organismal Systems;Environmental Information Processing;Human Diseases	Endocrine system;Signal transduction;Nervous system;Cancers;Cellular community - eukaryotes	ko04510//Focal adhesion;ko04015//Rap1 signaling pathway;ko04910//Insulin signaling pathway;ko04722//Neurotrophin signaling pathway;ko05211//Renal cell carcinoma	K06277	GO:0043227//membrane-bounded organelle;GO:0012505//endomembrane system;GO:0043231//intracellular membrane-bounded organelle;GO:0005622//intracellular;GO:0005768//endosome;GO:0044464//cell part;GO:0005737//cytoplasm;GO:0044424//intracellular part;GO:0043229//intracellular organelle;GO:0043226//organelle;GO:0005623//cell;GO:0044444//cytoplasmic part	GO:0098772//molecular function regulator;GO:0005085//guanyl-nucleotide exchange factor activity;GO:0005088//Ras guanyl-nucleotide exchange factor activity	GO:0044767//single-organism developmental process;GO:0010033//response to organic substance;GO:0009987//cellular process;GO:0048523//negative regulation of cellular process;GO:0009719//response to endogenous stimulus;GO:0048869//cellular developmental process;GO:0050794//regulation of cellular process;GO:0044700//single organism signaling;GO:0051239//regulation of multicellular organismal process…
NC_030818.1	102503479	102503529	peak_1053	0.00402753	.	50	1	50	0	2.21973	0.425768	-1.79396	0.297343	0.997212	0.526742	0.00121241	ncbi_102179861	+	102483408	102503866	XM_018056050.1	mRNA	GTF3C5	general transcription factor IIIC subunit 5	-	-	-	-	-	-	GO:0048856//anatomical structure development;GO:0061061//muscle structure development;GO:0044767//single-organism developmental process;GO:0048513//animal organ development;GO:0044707//single-multicellular organism process;GO:0044699//single-organism process;GO:0007519//skeletal muscle tissue development;GO:0007275//multicellular organism development;GO:0048731//system development;GO:0014706//str…
NC_030818.1	106206300	106206425	peak_1068	0.00402753	.	125	1	125	0	4.7484	2.6973	-2.0511	0.308543	0.997212	0.510685	0.00121241	ncbi_108637190	+	106204784	106206781	XM_018056273.1	mRNA	FUT7	fucosyltransferase 7	Metabolism	Global and overview maps;Glycan biosynthesis and metabolism	ko01100//Metabolic pathways;ko00601//Glycosphingolipid biosynthesis - lacto and neolacto series	K07635	GO:0000139//Golgi membrane;GO:0044444//cytoplasmic part;GO:0044422//organelle part;GO:0044464//cell part;GO:0044424//intracellular part;GO:0043231//intracellular membrane-bounded organelle;GO:0005623//cell;GO:0031224//intrinsic component of membrane;GO:0016020//membrane;GO:0044431//Golgi apparatus part;GO:0098588//bounding membrane of organelle;GO:0012505//endomembrane system;GO:0005622//intracel…	GO:0016740//transferase activity;GO:0003824//catalytic activity;GO:0016757//transferase activity, transferring glycosyl groups;GO:0016758//transferase activity, transferring hexosyl groups	GO:0044723//single-organism carbohydrate metabolic process;GO:0071704//organic substance metabolic process;GO:0008152//metabolic process;GO:0005975//carbohydrate metabolic process;GO:0070085//glycosylation;GO:0044238//primary metabolic process;GO:0044710//single-organism metabolic process;GO:0044699//single-organism process
NC_030819.1	9713878	9756386	peak_1076	0.00402753	.	42508	1	42508	0	4.05173	2.9198	-1.13193	0.30145	0.997212	0.520785	0.00121241	ncbi_102190529	-	9645150	9878794	XM_018056396.1	mRNA	CLYBL	citrate lyase beta like	-	-	-	-	GO:0005623//cell;GO:0043231//intracellular membrane-bounded organelle;GO:0005622//intracellular;GO:0043227//membrane-bounded organelle;GO:0044424//intracellular part;GO:0044464//cell part;GO:0043226//organelle;GO:0043229//intracellular organelle	GO:0043169//cation binding;GO:0043167//ion binding;GO:0005488//binding	-
NC_030819.1	31629217	31629392	peak_1081	0.095991	.	175	1	175	0	2.8343	0.659978	-2.17432	0.0987741	0.935629	1.00536	0.0288962	ncbi_102187238	+	31552771	31637868	XM_018056468.1	mRNA	RBM26	RNA binding motif protein 26	-	-	-	-	-	GO:0043167//ion binding;GO:0097159//organic cyclic compound binding;GO:0005488//binding;GO:0043169//cation binding;GO:0003676//nucleic acid binding;GO:0003723//RNA binding;GO:1901363//heterocyclic compound binding	GO:0008152//metabolic process;GO:0051246//regulation of protein metabolic process;GO:0060255//regulation of macromolecule metabolic process;GO:0006807//nitrogen compound metabolic process;GO:0051336//regulation of hydrolase activity;GO:0016070//RNA metabolic process;GO:0050790//regulation of catalytic activity;GO:1901360//organic cyclic compound metabolic process;GO:0035303//regulation of dephosp…
NC_030819.1	33885243	33885368	peak_1082	0.294823	.	125	1	125	0	1.30203	-0.64277	-1.9448	0.0508689	0.815172	1.29355	0.0887506	ncbi_102190428	+	33616605	33885679	XM_013968297.2	mRNA	MYCBP2	MYC binding protein 2, E3 ubiquitin protein ligase	-	-	-	-	-	GO:0043169//cation binding;GO:0046914//transition metal ion binding;GO:0043167//ion binding;GO:0005488//binding;GO:0046872//metal ion binding	GO:0043412//macromolecule modification;GO:0019538//protein metabolic process;GO:0071704//organic substance metabolic process;GO:0044237//cellular metabolic process;GO:0044260//cellular macromolecule metabolic process;GO:0036211//protein modification process;GO:0006464//cellular protein modification process;GO:0070647//protein modification by small protein conjugation or removal;GO:0044267//cellul…
NC_030819.1	33922723	33922898	peak_1083	0.00402753	.	175	1	175	0	4.88208	3.65787	-1.22421	0.153463	0.997212	0.813995	0.00121241	ncbi_102184070	-	33920524	33931904	XM_018056496.1	mRNA	CLN5	ceroid-lipofuscinosis, neuronal 5	Cellular Processes	Transport and catabolism	ko04142//Lysosome	K12390	GO:0044424//intracellular part;GO:0044422//organelle part;GO:0098805//whole membrane;GO:0031988//membrane-bounded vesicle;GO:0044425//membrane part;GO:0098588//bounding membrane of organelle;GO:0016020//membrane;GO:0031982//vesicle;GO:0044464//cell part;GO:0005773//vacuole;GO:0044444//cytoplasmic part;GO:0043231//intracellular membrane-bounded organelle;GO:0043229//intracellular organelle;GO:0000…	GO:0048029//monosaccharide binding;GO:0005488//binding;GO:0036094//small molecule binding;GO:0030246//carbohydrate binding	GO:0043170//macromolecule metabolic process;GO:0007399//nervous system development;GO:0071704//organic substance metabolic process;GO:0030641//regulation of cellular pH;GO:0007600//sensory perception;GO:0032502//developmental process;GO:0003008//system process;GO:0006873//cellular ion homeostasis;GO:0007035//vacuolar acidification;GO:0050953//sensory perception of light stimulus;GO:0030003//cellu…
NC_030819.1	35826048	35826223	peak_1084	1.58877	.	175	1	175	0	3.97777	2.73497	-1.24281	0.00563868	0.332455	2.24882	0.478267	ncbi_102181509	+	35807769	35828460	XM_018056504.1	mRNA	COMMD6	COMM domain containing 6	-	-	-	-	GO:0005623//cell;GO:0044464//cell part;GO:0044424//intracellular part;GO:0005622//intracellular	GO:0008134//transcription factor binding;GO:0005488//binding;GO:0005515//protein binding	GO:0045934//negative regulation of nucleobase-containing compound metabolic process;GO:0043433//negative regulation of sequence-specific DNA binding transcription factor activity;GO:0019222//regulation of metabolic process;GO:0031327//negative regulation of cellular biosynthetic process;GO:0031324//negative regulation of cellular metabolic process;GO:0050789//regulation of biological process;GO:0…
NC_030819.1	52348415	52348690	peak_1087	0.00402753	.	275	1	275	0	3.99053	2.45594	-1.53459	0.198516	0.997212	0.702204	0.00121241	ncbi_102169022	+	52252542	52348993	XM_013968223.2	mRNA	TNFRSF19	TNF receptor superfamily member 19	Environmental Information Processing	Signaling molecules and interaction	ko04060//Cytokine-cytokine receptor interaction	K05155	-	-	GO:0010646//regulation of cell communication;GO:1902531//regulation of intracellular signal transduction;GO:0050794//regulation of cellular process;GO:0050789//regulation of biological process;GO:0065007//biological regulation;GO:0048583//regulation of response to stimulus;GO:0009966//regulation of signal transduction;GO:0043122//regulation of I-kappaB kinase/NF-kappaB signaling;GO:0023051//regul…
NC_030819.1	57071260	57071335	peak_1096	0.00402753	.	75	1	75	0	4.58846	3.13985	-1.44861	0.156033	0.997212	0.806784	0.00121241	ncbi_102187411	+	56961185	57071683	XR_001918941.1	mRNA	B3GLCT	beta 3-glucosyltransferase	Metabolism	Glycan biosynthesis and metabolism	ko00514//Other types of O-glycan biosynthesis	K13675	-	GO:0003824//catalytic activity;GO:0016740//transferase activity	-
NC_030819.1	58085716	58085916	peak_1099	0.63513	.	200	1	200	0	3.57801	1.89365	-1.68435	0.019444	0.643883	1.71121	0.191193	ncbi_102182702	-	58085117	58107638	XM_018056630.1	mRNA	N4BP2L1	NEDD4 binding protein 2 like 1	-	-	-	-	-	-	-
NC_030819.1	67709113	67709213	peak_1103	0.00402753	.	100	1	100	0	3.54909	2.47976	-1.06933	0.177306	0.997212	0.751277	0.00121241	ncbi_102180771	-	67690963	67721806	XM_018056736.1	mRNA	CDADC1	cytidine and dCMP deaminase domain containing 1	-	-	-	-	-	GO:0046914//transition metal ion binding;GO:0005488//binding;GO:0003824//catalytic activity;GO:0043169//cation binding;GO:0046872//metal ion binding;GO:0043167//ion binding	-
NC_030819.1	68366836	68367061	peak_1104	0.00402753	.	225	1	225	0	4.22689	5.22749	1.0006	0.300278	0.997212	0.522476	0.00121241	ncbi_102183886	-	68333512	68451167	XM_018056748.1	mRNA	RB1	RB transcriptional corepressor 1	Human Diseases;Cellular Processes	Cell growth and death;Drug resistance;Cancers;Infectious diseases;Endocrine and metabolic diseases	ko05200//Pathways in cancer;ko05165//Human papillomavirus infection;ko05166//HTLV-I infection;ko05163//Human cytomegalovirus infection;ko05169//Epstein-Barr virus infection;ko05203//Viral carcinogenesis;ko05167//Kaposi sarcoma-associated herpesvirus infection;ko05225//Hepatocellular carcinoma;ko04218//Cellular senescence;ko04934//Cushing syndrome;ko05226//Gastric cancer;ko05161//Hepatitis B;ko052…	K06618	GO:0044422//organelle part;GO:0016604//nuclear body;GO:0044451//nucleoplasm part;GO:0043234//protein complex;GO:0044798//nuclear transcription factor complex;GO:0070013//intracellular organelle lumen;GO:0044446//intracellular organelle part;GO:0043231//intracellular membrane-bounded organelle;GO:0044428//nuclear part;GO:0043227//membrane-bounded organelle;GO:0005623//cell;GO:0043232//intracellula…	GO:0019899//enzyme binding;GO:0001067//regulatory region nucleic acid binding;GO:0005515//protein binding;GO:0003677//DNA binding;GO:0003676//nucleic acid binding;GO:1901363//heterocyclic compound binding;GO:0000975//regulatory region DNA binding;GO:0044212//transcription regulatory region DNA binding;GO:0097159//organic cyclic compound binding;GO:0001085//RNA polymerase II transcription factor b…	GO:0008219//cell death;GO:0010563//negative regulation of phosphorus metabolic process;GO:0044770//cell cycle phase transition;GO:0014706//striated muscle tissue development;GO:0048469//cell maturation;GO:0019220//regulation of phosphate metabolic process;GO:0048522//positive regulation of cellular process;GO:0044843//cell cycle G1/S phase transition;GO:0042592//homeostatic process;GO:0030099//my…
NC_030819.1	68367536	68367711	peak_1105	0.63513	.	175	1	175	0	2.97131	1.26062	-1.71069	0.0215542	0.643883	1.66647	0.191193	ncbi_102183611	+	68366187	68370469	XM_018056749.1	mRNA	LPAR6	lysophosphatidic acid receptor 6	Environmental Information Processing;Human Diseases	Signaling molecules and interaction;Signal transduction;Cancers	ko05200//Pathways in cancer;ko04151//PI3K-Akt signaling pathway;ko04080//Neuroactive ligand-receptor interaction;ko04072//Phospholipase D signaling pathway	K04273	GO:0016020//membrane;GO:0044425//membrane part;GO:0031224//intrinsic component of membrane	GO:0038023//signaling receptor activity;GO:0004871//signal transducer activity;GO:0060089//molecular transducer activity;GO:0004872//receptor activity;GO:0004888//transmembrane signaling receptor activity;GO:0099600//transmembrane receptor activity	GO:0050896//response to stimulus;GO:0044699//single-organism process;GO:0007165//signal transduction;GO:0009987//cellular process;GO:0044763//single-organism cellular process;GO:0007166//cell surface receptor signaling pathway;GO:0050789//regulation of biological process;GO:0044700//single organism signaling;GO:0065007//biological regulation;GO:0050794//regulation of cellular process;GO:0023052//…
NC_030819.1	74854216	74854391	peak_1111	0.00402753	.	175	1	175	0	4.88692	3.69611	-1.19081	0.451897	0.997212	0.34496	0.00121241	ncbi_102176618	+	74478494	74854538	XM_018056795.1	mRNA	VWA8	von Willebrand factor A domain containing 8	-	-	-	-	GO:0043227//membrane-bounded organelle;GO:0043226//organelle;GO:0044464//cell part;GO:0044424//intracellular part;GO:0005622//intracellular;GO:0005623//cell;GO:0043229//intracellular organelle;GO:0043231//intracellular membrane-bounded organelle	GO:0032549//ribonucleoside binding;GO:0016818//hydrolase activity, acting on acid anhydrides, in phosphorus-containing anhydrides;GO:0001882//nucleoside binding;GO:0001883//purine nucleoside binding;GO:0003824//catalytic activity;GO:0016817//hydrolase activity, acting on acid anhydrides;GO:0097159//organic cyclic compound binding;GO:0005488//binding;GO:0017111//nucleoside-triphosphatase activity;…	-
NC_030819.1	75239523	75239598	peak_1112	0.00402753	.	75	1	75	0	3.12419	2.071	-1.05319	0.331559	0.997212	0.479439	0.00121241	ncbi_102173201	-	75238299	75261375	XM_018056809.1	mRNA	WBP4	WW domain binding protein 4	-	-	-	-	GO:0031974//membrane-enclosed lumen;GO:0044464//cell part;GO:0043226//organelle;GO:0031981//nuclear lumen;GO:0044422//organelle part;GO:0070013//intracellular organelle lumen;GO:0016604//nuclear body;GO:0016020//membrane;GO:0005623//cell;GO:0044446//intracellular organelle part;GO:0043229//intracellular organelle;GO:0030529//intracellular ribonucleoprotein complex;GO:0005654//nucleoplasm;GO:00432…	GO:0043169//cation binding;GO:0046872//metal ion binding;GO:0005488//binding;GO:0043167//ion binding;GO:0046914//transition metal ion binding;GO:0005515//protein binding	GO:0006396//RNA processing;GO:0046483//heterocycle metabolic process;GO:0010467//gene expression;GO:0006725//cellular aromatic compound metabolic process;GO:0044238//primary metabolic process;GO:0071704//organic substance metabolic process;GO:0000375//RNA splicing, via transesterification reactions;GO:0090304//nucleic acid metabolic process;GO:0044260//cellular macromolecule metabolic process;GO:…
NC_030820.1	3491547	3491772	peak_1114	1.2698	.	225	1	225	0	5.69097	4.65164	-1.03934	0.00883139	0.414718	2.05397	0.382248	ncbi_102182886	-	3483782	3514407	XM_018056921.1	mRNA	MKKS	McKusick-Kaufman syndrome	-	-	-	-	GO:0005856//cytoskeleton;GO:0005622//intracellular;GO:0005929//cilium;GO:0043232//intracellular non-membrane-bounded organelle;GO:0042995//cell projection;GO:0044422//organelle part;GO:0043229//intracellular organelle;GO:0005815//microtubule organizing center;GO:0043228//non-membrane-bounded organelle;GO:0044424//intracellular part;GO:0015630//microtubule cytoskeleton;GO:0043226//organelle;GO:004…	GO:0032549//ribonucleoside binding;GO:0032550//purine ribonucleoside binding;GO:0036094//small molecule binding;GO:1901363//heterocyclic compound binding;GO:0001882//nucleoside binding;GO:0005488//binding;GO:0001883//purine nucleoside binding;GO:0005515//protein binding;GO:0097159//organic cyclic compound binding;GO:0008134//transcription factor binding;GO:0097367//carbohydrate derivative binding…	GO:0060271//cilium morphogenesis;GO:0044085//cellular component biogenesis;GO:0003018//vascular process in circulatory system;GO:0051704//multi-organism process;GO:0044702//single organism reproductive process;GO:0007166//cell surface receptor signaling pathway;GO:0048646//anatomical structure formation involved in morphogenesis;GO:0006996//organelle organization;GO:0060632//regulation of microtu…
NC_030820.1	9978270	9978395	peak_1115	0.00402753	.	125	1	125	0	6.23993	3.80271	-2.43722	0.309952	0.997212	0.508706	0.00121241	ncbi_102170332	-	9888985	10190291	XM_018056936.1	mRNA	KIF16B	kinesin family member 16B	-	-	-	-	-	-	-
NC_030820.1	10887615	10887765	peak_1116	4.53061	.	150	1	150	0	1.6353	-3.19517	-4.83046	0.000362258	0.0432662	3.44098	1.36385	ncbi_100861023	+	10866090	10888756	XM_018056960.1	mRNA	RBM17	RNA binding motif protein 17	Genetic Information Processing	Transcription	ko03040//Spliceosome	K12840	GO:0005623//cell;GO:0031981//nuclear lumen;GO:0005634//nucleus;GO:0044464//cell part;GO:1990904//ribonucleoprotein complex;GO:0005622//intracellular;GO:0044422//organelle part;GO:0043226//organelle;GO:0044428//nuclear part;GO:0043231//intracellular membrane-bounded organelle;GO:0043233//organelle lumen;GO:0044446//intracellular organelle part;GO:0044424//intracellular part;GO:0043229//intracellul…	GO:0005488//binding;GO:0097159//organic cyclic compound binding;GO:0036094//small molecule binding;GO:1901363//heterocyclic compound binding;GO:0003676//nucleic acid binding	GO:0006139//nucleobase-containing compound metabolic process;GO:0006725//cellular aromatic compound metabolic process;GO:0071704//organic substance metabolic process;GO:0090304//nucleic acid metabolic process;GO:0000398//mRNA splicing, via spliceosome;GO:0044238//primary metabolic process;GO:0044237//cellular metabolic process;GO:0043170//macromolecule metabolic process;GO:0046483//heterocycle me…
NC_030820.1	11200610	11200685	peak_1119	0.00402753	.	75	1	75	0	4.58911	3.53593	-1.05319	0.500747	0.997212	0.300382	0.00121241	ncbi_102170884	-	11199836	11293360	XM_013968553.2	mRNA	PRKCQ	protein kinase C theta	Environmental Information Processing;Organismal Systems;Cellular Processes;Human Diseases	Endocrine system;Circulatory system;Sensory system;Transport and catabolism;Signal transduction;Immune system;Infectious diseases;Endocrine and metabolic diseases	ko05162//Measles;ko04270//Vascular smooth muscle contraction;ko04140//Autophagy - animal;ko04750//Inflammatory mediator regulation of TRP channels;ko04931//Insulin resistance;ko04659//Th17 cell differentiation;ko04660//T cell receptor signaling pathway;ko04064//NF-kappa B signaling pathway;ko04658//Th1 and Th2 cell differentiation;ko04920//Adipocytokine signaling pathway	K18052	GO:0044464//cell part;GO:0044424//intracellular part;GO:0005622//intracellular;GO:0005737//cytoplasm;GO:0005623//cell;GO:0044459//plasma membrane part;GO:0071944//cell periphery;GO:0016020//membrane;GO:0044425//membrane part;GO:0005886//plasma membrane;GO:0044444//cytoplasmic part	GO:0016773//phosphotransferase activity, alcohol group as acceptor;GO:0016740//transferase activity;GO:0032550//purine ribonucleoside binding;GO:1901363//heterocyclic compound binding;GO:0004674//protein serine/threonine kinase activity;GO:0001883//purine nucleoside binding;GO:0016301//kinase activity;GO:0043167//ion binding;GO:0036094//small molecule binding;GO:0097367//carbohydrate derivative b…	GO:0050896//response to stimulus;GO:0043170//macromolecule metabolic process;GO:0022407//regulation of cell-cell adhesion;GO:0034112//positive regulation of homotypic cell-cell adhesion;GO:0043067//regulation of programmed cell death;GO:0007166//cell surface receptor signaling pathway;GO:0001775//cell activation;GO:0019219//regulation of nucleobase-containing compound metabolic process;GO:0031328…
NC_030820.1	29011073	29011223	peak_1125	0.00402753	.	150	1	150	0	3.54166	1.88652	-1.65514	0.433831	0.997212	0.362679	0.00121241	ncbi_102180607	-	29009024	29066525	XM_018057145.1	mRNA	NMT2	N-myristoyltransferase 2	-	-	-	-	GO:0044424//intracellular part;GO:0005622//intracellular;GO:0016020//membrane;GO:0005623//cell;GO:0044464//cell part;GO:0043231//intracellular membrane-bounded organelle;GO:0043226//organelle;GO:0043229//intracellular organelle;GO:0043227//membrane-bounded organelle	GO:0016746//transferase activity, transferring acyl groups;GO:0016410//N-acyltransferase activity;GO:0016740//transferase activity;GO:0016747//transferase activity, transferring acyl groups other than amino-acyl groups;GO:0003824//catalytic activity	GO:0044260//cellular macromolecule metabolic process;GO:0044249//cellular biosynthetic process;GO:0042158//lipoprotein biosynthetic process;GO:0006499//N-terminal protein myristoylation;GO:0008152//metabolic process;GO:0009987//cellular process;GO:0043170//macromolecule metabolic process;GO:0006497//protein lipidation;GO:0042157//lipoprotein metabolic process;GO:0006464//cellular protein modifica…
NC_030820.1	37780741	37780866	peak_1127	0.100714	.	125	1	125	0	3.67336	2.47368	-1.19968	0.0897601	0.932571	1.04692	0.0303179	ncbi_108637387	+	37777082	37780867	XM_018057234.1	mRNA	PET117	PET117 homolog	-	-	-	-	GO:0044428//nuclear part;GO:0044424//intracellular part;GO:0032991//macromolecular complex;GO:0044422//organelle part;GO:0031248//protein acetyltransferase complex;GO:0005654//nucleoplasm;GO:0044464//cell part;GO:0005622//intracellular;GO:1990234//transferase complex;GO:0070013//intracellular organelle lumen;GO:0000123//histone acetyltransferase complex;GO:0043234//protein complex;GO:1902493//ace…	GO:0003824//catalytic activity;GO:0016407//acetyltransferase activity;GO:0016740//transferase activity;GO:0016410//N-acyltransferase activity;GO:0008080//N-acetyltransferase activity;GO:0016747//transferase activity, transferring acyl groups other than amino-acyl groups;GO:0016746//transferase activity, transferring acyl groups;GO:0090595//acetyl-CoA:L-lysine N6-acetyltransferase	GO:0016573//histone acetylation;GO:0018205//peptidyl-lysine modification;GO:0016569//covalent chromatin modification;GO:0044699//single-organism process;GO:0044710//single-organism metabolic process;GO:0036211//protein modification process;GO:0043412//macromolecule modification;GO:0071840//cellular component organization or biogenesis;GO:0006996//organelle organization;GO:0006473//protein acetyla…
NC_030820.1	38967330	38967405	peak_1129	0.00402753	.	75	1	75	0	2.7214	1.29223	-1.42917	0.178408	0.997212	0.748586	0.00121241	ncbi_102170158	-	38966556	38988934	XM_018057255.1	mRNA	CRNKL1	crooked neck pre-mRNA splicing factor 1	Genetic Information Processing	Transcription	ko03040//Spliceosome	K12869	GO:0043229//intracellular organelle;GO:0044422//organelle part;GO:0044464//cell part;GO:1990904//ribonucleoprotein complex;GO:0043227//membrane-bounded organelle;GO:0043226//organelle;GO:0005623//cell;GO:0032991//macromolecular complex;GO:0030529//intracellular ribonucleoprotein complex;GO:0044424//intracellular part;GO:0044446//intracellular organelle part;GO:0005634//nucleus;GO:0005622//intrace…	GO:0003723//RNA binding;GO:0003676//nucleic acid binding;GO:0097159//organic cyclic compound binding;GO:0005488//binding;GO:1901363//heterocyclic compound binding	GO:0006139//nucleobase-containing compound metabolic process;GO:0010467//gene expression;GO:0044260//cellular macromolecule metabolic process;GO:0006396//RNA processing;GO:0071704//organic substance metabolic process;GO:0044238//primary metabolic process;GO:0043170//macromolecule metabolic process;GO:0009987//cellular process;GO:0046483//heterocycle metabolic process;GO:0034641//cellular nitrogen…
NC_030820.1	56791655	56791705	peak_1151	0.00402753	.	50	1	50	0	2.45557	1.3211	-1.13447	0.26674	0.997212	0.573912	0.00121241	ncbi_102188874	-	56781629	56848563	XM_018057612.1	mRNA	LOC102188874	guanine nucleotide-binding protein G(s) subunit alpha isoforms short	Environmental Information Processing;Cellular Processes;Organismal Systems;Human Diseases	Environmental adaptation;Infectious diseases;Sensory system;Nervous system;Endocrine and metabolic diseases;Cancers;Circulatory system;Excretory system;Cellular community - eukaryotes;Substance dependence;Cardiovascular diseases;Drug resistance;Immune system;Signal transduction;Endocrine system;Digestive system	ko05200//Pathways in cancer;ko05165//Human papillomavirus infection;ko05163//Human cytomegalovirus infection;ko04024//cAMP signaling pathway;ko04714//Thermogenesis;ko04015//Rap1 signaling pathway;ko04020//Calcium signaling pathway;ko05034//Alcoholism;ko04926//Relaxin signaling pathway;ko04934//Cushing syndrome;ko04261//Adrenergic signaling in cardiomyocytes;ko04921//Oxytocin signaling pathway;ko0…	K04632	-	-	-
NC_030820.1	56791655	56791705	peak_1151	0.00402753	.	50	1	50	0	2.45557	1.3211	-1.13447	0.26674	0.997212	0.573912	0.00121241	ncbi_108633189	-	56791579	56848201	XM_018057618.1	mRNA	LOC108633189	neuroendocrine secretory protein 55	-	-	-	-	-	-	-
NC_030820.1	58990670	58990845	peak_1155	0.100714	.	175	1	175	0	5.27868	3.46101	-1.81767	0.0953018	0.932571	1.0209	0.0303179	ncbi_102172077	+	58980392	58991467	XM_005688327.3	mRNA	LOC102172077	signal-regulatory protein beta-2	-	-	-	-	-	-	-
NC_030820.1	59262718	59262768	peak_1156	0.00402753	.	50	1	50	0	2.58899	1.48668	-1.10232	0.436536	0.997212	0.35998	0.00121241	ncbi_102173481	-	59259919	59302429	XM_005688330.3	mRNA	PSMF1	proteasome inhibitor subunit 1	Genetic Information Processing	Folding, sorting and degradation	ko03050//Proteasome	K06700	GO:0043227//membrane-bounded organelle;GO:0005623//cell;GO:0043229//intracellular organelle;GO:0043231//intracellular membrane-bounded organelle;GO:0044424//intracellular part;GO:0044464//cell part;GO:0005737//cytoplasm;GO:0043226//organelle;GO:0044444//cytoplasmic part;GO:0005622//intracellular	GO:0005488//binding;GO:0032403//protein complex binding;GO:0044877//macromolecular complex binding;GO:0005515//protein binding	GO:0051246//regulation of protein metabolic process;GO:0044265//cellular macromolecule catabolic process;GO:0051603//proteolysis involved in cellular protein catabolic process;GO:0044257//cellular protein catabolic process;GO:0044248//cellular catabolic process;GO:0019941//modification-dependent protein catabolic process;GO:0031323//regulation of cellular metabolic process;GO:0065007//biological …
NC_030820.1	60852021	60852071	peak_1162	0.14614	.	50	1	50	0	3.91821	0.171259	-3.74695	0.0719203	0.903665	1.14315	0.0439925	ncbi_102183978	+	60834690	60852363	XM_018057688.1	mRNA	CCM2L	CCM2 like scaffolding protein	-	-	-	-	-	-	GO:0007275//multicellular organism development;GO:0048523//negative regulation of cellular process;GO:0006950//response to stress;GO:0051240//positive regulation of multicellular organismal process;GO:0048729//tissue morphogenesis;GO:0051098//regulation of binding;GO:0048513//animal organ development;GO:0048644//muscle organ morphogenesis;GO:0072359//circulatory system development;GO:0032501//mul…
NC_030820.1	64476073	64476412	peak_1171	0.00402753	.	339	1	339	0	2.84809	1.68841	-1.15968	0.18668	0.997212	0.728902	0.00121241	ncbi_102174947	+	64475924	64477584	XM_005688505.3	mRNA	ROMO1	reactive oxygen species modulator 1	-	-	-	-	GO:0044464//cell part;GO:0031967//organelle envelope;GO:0044424//intracellular part;GO:0016020//membrane;GO:0005623//cell;GO:0005622//intracellular;GO:0019866//organelle inner membrane;GO:0031975//envelope;GO:0031090//organelle membrane;GO:0044425//membrane part;GO:0043226//organelle;GO:0044422//organelle part;GO:0031224//intrinsic component of membrane;GO:0044446//intracellular organelle part;GO…	-	GO:0048518//positive regulation of biological process;GO:0065007//biological regulation;GO:0009607//response to biotic stimulus;GO:0031325//positive regulation of cellular metabolic process;GO:0006950//response to stress;GO:0009893//positive regulation of metabolic process;GO:0050789//regulation of biological process;GO:0051707//response to other organism;GO:0050794//regulation of cellular proces…
NC_030820.1	76998106	76998281	peak_1188	0.00402753	.	175	1	175	0	4.23412	2.58071	-1.6534	0.471982	0.997212	0.326075	0.00121241	ncbi_102171802	-	76989982	77106429	XM_018058007.1	mRNA	KCNB1	potassium voltage-gated channel subfamily B member 1	-	-	-	-	-	-	-
NC_030821.1	11666815	11666990	peak_1203	0.0535637	.	175	1	175	0	3.28387	1.85232	-1.43155	0.118283	0.963553	0.927078	0.0161243	ncbi_102189141	-	11666491	11674628	XM_018058214.1	mRNA	RBM12B	RNA binding motif protein 12B	-	-	-	-	-	GO:0005488//binding;GO:0097159//organic cyclic compound binding;GO:0003676//nucleic acid binding;GO:1901363//heterocyclic compound binding	-
NC_030821.1	14327381	14327531	peak_1204	0.279764	.	150	1	150	0	2.17808	3.41323	1.23515	0.0545216	0.823726	1.26343	0.0842172	ncbi_102169493	+	14255983	14328150	XM_018058253.1	mRNA	PTDSS1	phosphatidylserine synthase 1	Metabolism	Global and overview maps;Lipid metabolism	ko01100//Metabolic pathways;ko00564//Glycerophospholipid metabolism	K08729	GO:0016020//membrane;GO:0043231//intracellular membrane-bounded organelle;GO:0043227//membrane-bounded organelle;GO:0005623//cell;GO:0044424//intracellular part;GO:0043229//intracellular organelle;GO:0005622//intracellular;GO:0044425//membrane part;GO:0044464//cell part;GO:0043226//organelle;GO:0031224//intrinsic component of membrane	GO:0003824//catalytic activity	GO:0006575//cellular modified amino acid metabolic process;GO:0052646//alditol phosphate metabolic process;GO:0006796//phosphate-containing compound metabolic process;GO:0044699//single-organism process;GO:0019752//carboxylic acid metabolic process;GO:0071704//organic substance metabolic process;GO:1901605//alpha-amino acid metabolic process;GO:0044710//single-organism metabolic process;GO:004648…
NC_030821.1	24887024	24887149	peak_1207	0.00402753	.	125	1	125	0	5.58694	4.46482	-1.12212	0.295363	0.997212	0.529644	0.00121241	ncbi_102189773	-	24886975	25192742	XM_005689163.3	mRNA	ANGPT1	angiopoietin 1	Human Diseases;Environmental Information Processing	Immune diseases;Signal transduction	ko04151//PI3K-Akt signaling pathway;ko04010//MAPK signaling pathway;ko04014//Ras signaling pathway;ko04015//Rap1 signaling pathway;ko04066//HIF-1 signaling pathway;ko05323//Rheumatoid arthritis	K05465	GO:0031988//membrane-bounded vesicle;GO:0043227//membrane-bounded organelle;GO:0005576//extracellular region;GO:0043226//organelle;GO:0098805//whole membrane;GO:0044464//cell part;GO:0005623//cell;GO:0044425//membrane part;GO:0016020//membrane;GO:0044421//extracellular region part;GO:0042995//cell projection;GO:0031982//vesicle;GO:0098589//membrane region	GO:0005488//binding;GO:0005102//receptor binding;GO:0005515//protein binding	GO:0043410//positive regulation of MAPK cascade;GO:0010594//regulation of endothelial cell migration;GO:0003008//system process;GO:1904019//epithelial cell apoptotic process;GO:0014066//regulation of phosphatidylinositol 3-kinase signaling;GO:0043114//regulation of vascular permeability;GO:0071704//organic substance metabolic process;GO:0002090//regulation of receptor internalization;GO:0050794//…
NC_030821.1	37083633	37083708	peak_1210	0.00402753	.	75	1	75	0	3.76767	2.33542	-1.43224	0.205599	0.997212	0.686979	0.00121241	ncbi_102184264	+	37054286	37083765	XM_018058377.1	mRNA	MAL2	mal, T-cell differentiation protein 2	-	-	-	-	GO:0044424//intracellular part;GO:0031988//membrane-bounded vesicle;GO:0005886//plasma membrane;GO:0098805//whole membrane;GO:0016020//membrane;GO:0005622//intracellular;GO:0044464//cell part;GO:0005623//cell;GO:0071944//cell periphery;GO:0031982//vesicle;GO:0043227//membrane-bounded organelle;GO:0044425//membrane part;GO:0005737//cytoplasm;GO:0031224//intrinsic component of membrane;GO:0043226//…	GO:0005488//binding	-
NC_030821.1	41911151	41911275	peak_1212	0.0535637	.	124	1	124	0	7.13005	5.76684	-1.36321	0.118254	0.963553	0.927185	0.0161243	ncbi_102176143	+	41894807	41911275	XM_005689111.3	mRNA	PEX2	peroxisomal biogenesis factor 2	Cellular Processes	Transport and catabolism	ko04146//Peroxisome	K06664	GO:0005622//intracellular;GO:0005634//nucleus;GO:0044438//microbody part;GO:0044428//nuclear part;GO:0043233//organelle lumen;GO:0008023//transcription elongation factor complex;GO:0016020//membrane;GO:0005778//peroxisomal membrane;GO:0043229//intracellular organelle;GO:0044464//cell part;GO:0005777//peroxisome;GO:0044451//nucleoplasm part;GO:0031903//microbody membrane;GO:0044424//intracellular …	GO:0005488//binding;GO:0046872//metal ion binding;GO:0043169//cation binding;GO:0046914//transition metal ion binding;GO:0043167//ion binding	GO:0019219//regulation of nucleobase-containing compound metabolic process;GO:1902653//secondary alcohol biosynthetic process;GO:0044255//cellular lipid metabolic process;GO:0033365//protein localization to organelle;GO:0007275//multicellular organism development;GO:0044242//cellular lipid catabolic process;GO:0010468//regulation of gene expression;GO:0006631//fatty acid metabolic process;GO:0006…
NC_030821.1	50930837	50930910	peak_1217	0.0881856	.	73	1	73	0	2.33029	1.3207	-1.0096	0.100412	0.940705	0.998215	0.0265465	ncbi_102173484	+	50914655	50930910	XM_013969205.1	mRNA	COPS5	COP9 signalosome subunit 5	-	-	-	-	GO:0070013//intracellular organelle lumen;GO:0044444//cytoplasmic part;GO:0043227//membrane-bounded organelle;GO:0031982//vesicle;GO:0043233//organelle lumen;GO:0032991//macromolecular complex;GO:0044428//nuclear part;GO:0044424//intracellular part;GO:0031981//nuclear lumen;GO:0016023//cytoplasmic, membrane-bounded vesicle;GO:0043229//intracellular organelle;GO:0005737//cytoplasm;GO:0005623//cell…	GO:0003712//transcription cofactor activity;GO:0005488//binding;GO:0000989//transcription factor activity, transcription factor binding;GO:0003824//catalytic activity;GO:0043169//cation binding;GO:0043167//ion binding;GO:0070011//peptidase activity, acting on L-amino acid peptides;GO:0019783//ubiquitin-like protein-specific protease activity;GO:0000988//transcription factor activity, protein bind…	GO:0051247//positive regulation of protein metabolic process;GO:0043065//positive regulation of apoptotic process;GO:0080090//regulation of primary metabolic process;GO:0070647//protein modification by small protein conjugation or removal;GO:0042325//regulation of phosphorylation;GO:0051174//regulation of phosphorus metabolic process;GO:0006508//proteolysis;GO:0010468//regulation of gene expressi…
NC_030821.1	57633943	57634143	peak_1219	0.00402753	.	200	1	200	0	6.4407	5.35297	-1.08773	0.527762	0.997212	0.277562	0.00121241	ncbi_102187507	-	57631544	57776493	XM_018058485.1	mRNA	FAM110B	family with sequence similarity 110 member B	-	-	-	-	GO:0005622//intracellular;GO:0005623//cell;GO:0043229//intracellular organelle;GO:0044446//intracellular organelle part;GO:0044424//intracellular part;GO:0043232//intracellular non-membrane-bounded organelle;GO:0044430//cytoskeletal part;GO:0005856//cytoskeleton;GO:0043226//organelle;GO:0044422//organelle part;GO:0044464//cell part;GO:0043228//non-membrane-bounded organelle	-	-
NC_030821.1	60064992	60065067	peak_1222	0.00402753	.	75	1	75	0	1.92062	0.23824	-1.68238	0.181814	0.997212	0.740373	0.00121241	ncbi_102182422	+	60047541	60065277	XM_018058508.1	mRNA	LYPLA1	lysophospholipase I	Metabolism;Human Diseases	Cancers;Lipid metabolism	ko00564//Glycerophospholipid metabolism;ko05231//Choline metabolism in cancer	K06128	GO:0044444//cytoplasmic part;GO:0031982//vesicle;GO:0043227//membrane-bounded organelle;GO:0043229//intracellular organelle;GO:0005622//intracellular;GO:0031988//membrane-bounded vesicle;GO:0044424//intracellular part;GO:0044464//cell part;GO:0043231//intracellular membrane-bounded organelle;GO:0005623//cell;GO:0005737//cytoplasm;GO:0043226//organelle	GO:0003824//catalytic activity;GO:0016298//lipase activity;GO:0016787//hydrolase activity;GO:0004620//phospholipase activity;GO:0005488//binding;GO:0016788//hydrolase activity, acting on ester bonds;GO:0016790//thiolester hydrolase activity	GO:0051223//regulation of protein transport;GO:0051049//regulation of transport;GO:0042996//regulation of Golgi to plasma membrane protein transport;GO:0044710//single-organism metabolic process;GO:0070201//regulation of establishment of protein localization;GO:0043170//macromolecule metabolic process;GO:0032879//regulation of localization;GO:0033157//regulation of intracellular protein transport…
NC_030821.1	62468206	62468381	peak_1223	0.00402753	.	175	1	175	0	3.67159	2.62902	-1.04257	0.250648	0.997212	0.600935	0.00121241	ncbi_102175140	-	62467957	62480048	XM_018058526.1	mRNA	MCM4	minichromosome maintenance complex component 4	Genetic Information Processing;Cellular Processes	Replication and repair;Cell growth and death	ko04110//Cell cycle;ko03030//DNA replication	K02212	GO:0043231//intracellular membrane-bounded organelle;GO:0031981//nuclear lumen;GO:0043227//membrane-bounded organelle;GO:0043226//organelle;GO:0043233//organelle lumen;GO:0044464//cell part;GO:0044424//intracellular part;GO:0044428//nuclear part;GO:0043229//intracellular organelle;GO:0031974//membrane-enclosed lumen;GO:0005622//intracellular;GO:0070013//intracellular organelle lumen;GO:0043234//p…	GO:0043566//structure-specific DNA binding;GO:0003824//catalytic activity;GO:0036094//small molecule binding;GO:0003678//DNA helicase activity;GO:0001883//purine nucleoside binding;GO:0004386//helicase activity;GO:0003676//nucleic acid binding;GO:0016787//hydrolase activity;GO:1901363//heterocyclic compound binding;GO:0097367//carbohydrate derivative binding;GO:0016817//hydrolase activity, acting…	GO:0044260//cellular macromolecule metabolic process;GO:0044770//cell cycle phase transition;GO:0071840//cellular component organization or biogenesis;GO:0008152//metabolic process;GO:0000278//mitotic cell cycle;GO:0044699//single-organism process;GO:0044238//primary metabolic process;GO:0006259//DNA metabolic process;GO:0016043//cellular component organization;GO:0071103//DNA conformation change…
NC_030821.1	62920902	62921202	peak_1224	0.279764	.	300	1	300	0	8.39379	7.09975	-1.29403	0.0544085	0.823726	1.26433	0.0842172	ncbi_108637532	-	62920428	62922029	XM_018058529.1	mRNA	CEBPD	CCAAT/enhancer binding protein delta	-	-	-	-	GO:0005622//intracellular;GO:0005623//cell;GO:0043227//membrane-bounded organelle;GO:0044424//intracellular part;GO:0043231//intracellular membrane-bounded organelle;GO:0043229//intracellular organelle;GO:0043226//organelle;GO:0044464//cell part	GO:0001071//nucleic acid binding transcription factor activity;GO:1901363//heterocyclic compound binding;GO:0003677//DNA binding;GO:0003700//transcription factor activity, sequence-specific DNA binding;GO:0005488//binding;GO:0000981//RNA polymerase II transcription factor activity, sequence-specific DNA binding;GO:0097159//organic cyclic compound binding;GO:0000982//transcription factor activity,…	GO:0009889//regulation of biosynthetic process;GO:0050794//regulation of cellular process;GO:0060255//regulation of macromolecule metabolic process;GO:0065007//biological regulation;GO:0006355//regulation of transcription, DNA-templated;GO:2000112//regulation of cellular macromolecule biosynthetic process;GO:0031323//regulation of cellular metabolic process;GO:0051171//regulation of nitrogen comp…
NC_030821.1	66850303	66850478	peak_1229	0.00402753	.	175	1	175	0	3.06236	0.620044	-2.44232	0.18302	0.997212	0.737502	0.00121241	ncbi_102187784	+	66845908	66853214	XM_005688852.3	mRNA	ZNF572	zinc finger protein 572	-	-	-	-	GO:0005623//cell;GO:0043231//intracellular membrane-bounded organelle;GO:0043227//membrane-bounded organelle;GO:0043226//organelle;GO:0044424//intracellular part;GO:0044464//cell part;GO:0005622//intracellular;GO:0043229//intracellular organelle	GO:0043167//ion binding;GO:0043169//cation binding;GO:0003676//nucleic acid binding;GO:1901363//heterocyclic compound binding;GO:0097159//organic cyclic compound binding;GO:0005488//binding	GO:0060255//regulation of macromolecule metabolic process;GO:0071704//organic substance metabolic process;GO:0009987//cellular process;GO:0050789//regulation of biological process;GO:0044249//cellular biosynthetic process;GO:0010468//regulation of gene expression;GO:0009058//biosynthetic process;GO:0065007//biological regulation;GO:0019222//regulation of metabolic process;GO:0009059//macromolecul…
NC_030821.1	79406343	79406443	peak_1235	0.00402753	.	100	1	100	0	3.52813	1.50778	-2.02035	0.204216	0.997212	0.689911	0.00121241	ncbi_102190974	-	79405969	79476712	XM_018058638.1	mRNA	SLC45A4	solute carrier family 45 member 4	-	-	-	-	-	-	-
NC_030821.1	81291157	81291207	peak_1239	0.00402753	.	50	1	50	0	3.77129	2.45587	-1.31542	0.158043	0.997212	0.801224	0.00121241	ncbi_102178837	-	81291158	81310006	XM_018058725.1	mRNA	BOP1	block of proliferation 1	-	-	-	-	GO:0030684//preribosome;GO:0043226//organelle;GO:1990904//ribonucleoprotein complex;GO:0005634//nucleus;GO:0044464//cell part;GO:0030529//intracellular ribonucleoprotein complex;GO:0031981//nuclear lumen;GO:0044446//intracellular organelle part;GO:0031974//membrane-enclosed lumen;GO:0044422//organelle part;GO:0043233//organelle lumen;GO:0044424//intracellular part;GO:0070013//intracellular organe…	GO:0003676//nucleic acid binding;GO:0005488//binding;GO:0003723//RNA binding;GO:1901363//heterocyclic compound binding;GO:0097159//organic cyclic compound binding	GO:0044085//cellular component biogenesis;GO:0016070//RNA metabolic process;GO:0034470//ncRNA processing;GO:0044238//primary metabolic process;GO:0044237//cellular metabolic process;GO:0007049//cell cycle;GO:0034660//ncRNA metabolic process;GO:0044699//single-organism process;GO:0009987//cellular process;GO:0044763//single-organism cellular process;GO:0006396//RNA processing;GO:0006725//cellular …
NC_030821.1	81386188	81386288	peak_1241	0.00402753	.	100	1	100	0	3.71308	2.69701	-1.01606	0.252905	0.997212	0.597042	0.00121241	ncbi_102177177	-	81386288	81400707	XM_018058736.1	mRNA	CPSF1	cleavage and polyadenylation specific factor 1	Genetic Information Processing	Translation	ko03015//mRNA surveillance pathway	K14401	-	-	-
NC_030821.1	81386188	81386288	peak_1241	0.00402753	.	100	1	100	0	3.71308	2.69701	-1.01606	0.252905	0.997212	0.597042	0.00121241	ncbi_102177453	+	81372718	81386296	XM_018058738.1	mRNA	ADCK5	aarF domain containing kinase 5	-	-	-	-	-	GO:0003824//catalytic activity;GO:0016740//transferase activity	-
NC_030821.1	81492040	81492134	peak_1243	1.22889	.	94	1	94	0	3.90906	1.64244	-2.26661	0.0096872	0.426645	2.0138	0.369934	ncbi_102175494	+	81468633	81492134	XM_018058771.1	mRNA	PPP1R16A	protein phosphatase 1 regulatory subunit 16A	-	-	-	-	-	-	-
NC_030821.1	81510939	81511014	peak_1244	0	.	75	1	75	0	4.68837	0.240794	-4.44758	NA	NA	NA	NA	ncbi_102190800	+	81507008	81511021	XM_018058786.1	mRNA	LRRC14	leucine rich repeat containing 14	-	-	-	-	-	-	-
NC_030821.1	81518724	81518849	peak_1245	0.100714	.	125	1	125	0	8.38417	6.96538	-1.41879	0.0916012	0.932571	1.0381	0.0303179	ncbi_102174134	-	81518725	81572576	XM_018058761.1	mRNA	ARHGAP39	Rho GTPase activating protein 39	-	-	-	-	GO:0005623//cell;GO:0043226//organelle;GO:0044424//intracellular part;GO:0044464//cell part;GO:0043229//intracellular organelle;GO:0043232//intracellular non-membrane-bounded organelle;GO:0043228//non-membrane-bounded organelle;GO:0005622//intracellular	-	GO:0065007//biological regulation;GO:0050794//regulation of cellular process;GO:0050789//regulation of biological process
NC_030821.1	87809475	87809575	peak_1249	0.00402753	.	100	1	100	0	6.55215	4.77326	-1.77889	0.331632	0.997212	0.479344	0.00121241	ncbi_106502806	-	87809476	87811707	XM_018058810.1	mRNA	LOC106502806	nucleolin	-	-	-	-	GO:0030529//intracellular ribonucleoprotein complex;GO:0043229//intracellular organelle;GO:0043232//intracellular non-membrane-bounded organelle;GO:0005730//nucleolus;GO:0031982//vesicle;GO:0044422//organelle part;GO:0043233//organelle lumen;GO:0043226//organelle;GO:1990904//ribonucleoprotein complex;GO:0031974//membrane-enclosed lumen;GO:0043227//membrane-bounded organelle;GO:0005634//nucleus;GO…	GO:0005488//binding;GO:0043167//ion binding;GO:0003729//mRNA binding;GO:0046872//metal ion binding;GO:0003676//nucleic acid binding;GO:0003723//RNA binding;GO:0005102//receptor binding;GO:0043169//cation binding;GO:0005515//protein binding;GO:0044822//poly(A) RNA binding;GO:0097159//organic cyclic compound binding;GO:0036094//small molecule binding;GO:0019843//rRNA binding;GO:1901363//heterocycli…	GO:2000112//regulation of cellular macromolecule biosynthetic process;GO:0007276//gamete generation;GO:0009605//response to external stimulus;GO:0048609//multicellular organismal reproductive process;GO:0065007//biological regulation;GO:0048856//anatomical structure development;GO:0044699//single-organism process;GO:0022414//reproductive process;GO:0008152//metabolic process;GO:0048513//animal or…
NC_030821.1	92078680	92078930	peak_1250	0.0881856	.	250	1	250	0	4.49994	3.34558	-1.15436	0.103479	0.940705	0.98515	0.0265465	ncbi_102184825	+	92065055	92084742	XM_018058828.1	mRNA	OGFRL1	opioid growth factor receptor like 1	-	-	-	-	-	GO:0060089//molecular transducer activity	-
NC_030822.1	500863	501008	peak_1253	0.589133	.	145	1	145	0	4.58494	3.444	-1.14094	0.0240658	0.664742	1.6186	0.177347	ncbi_102170167	+	496901	501008	XM_018059017.1	mRNA	MRPL16	mitochondrial ribosomal protein L16	Genetic Information Processing	Translation	ko03010//Ribosome	K02878	-	-	-
NC_030822.1	5849824	5849924	peak_1258	0.00402753	.	100	1	100	0	2.99414	1.61693	-1.37721	0.168082	0.997212	0.774478	0.00121241	ncbi_100860906	-	5849800	5856969	XM_005690167.3	mRNA	NR1H3	nuclear receptor subfamily 1 group H member 3	Organismal Systems;Human Diseases	Endocrine system;Infectious diseases;Endocrine and metabolic diseases	ko04932//Non-alcoholic fatty liver disease (NAFLD);ko05160//Hepatitis C;ko04931//Insulin resistance;ko03320//PPAR signaling pathway	K08536	GO:0043227//membrane-bounded organelle;GO:0044464//cell part;GO:0043226//organelle;GO:0005623//cell;GO:0043229//intracellular organelle;GO:0005622//intracellular;GO:0043231//intracellular membrane-bounded organelle;GO:0044424//intracellular part	GO:0044212//transcription regulatory region DNA binding;GO:0097159//organic cyclic compound binding;GO:1990837//sequence-specific double-stranded DNA binding;GO:0035257//nuclear hormone receptor binding;GO:0000977//RNA polymerase II regulatory region sequence-specific DNA binding;GO:0051427//hormone receptor binding;GO:0008289//lipid binding;GO:0004879//RNA polymerase II transcription factor acti…	GO:0070201//regulation of establishment of protein localization;GO:0014070//response to organic cyclic compound;GO:0051046//regulation of secretion;GO:0019219//regulation of nucleobase-containing compound metabolic process;GO:0023052//signaling;GO:0006629//lipid metabolic process;GO:0009607//response to biotic stimulus;GO:0080090//regulation of primary metabolic process;GO:0032496//response to li…
NC_030822.1	5923866	5924016	peak_1259	0.14614	.	150	1	150	0	8.10568	7.02438	-1.0813	0.0746885	0.903665	1.12675	0.0439925	ncbi_102170622	+	5913363	5924020	XM_018059126.1	mRNA	ARFGAP2	ADP ribosylation factor GTPase activating protein 2	Cellular Processes	Transport and catabolism	ko04144//Endocytosis	K12493	GO:0016020//membrane;GO:0043231//intracellular membrane-bounded organelle;GO:0043229//intracellular organelle;GO:0043228//non-membrane-bounded organelle;GO:0043226//organelle;GO:0043232//intracellular non-membrane-bounded organelle;GO:0044464//cell part;GO:0005623//cell;GO:0043227//membrane-bounded organelle;GO:0005622//intracellular;GO:0044424//intracellular part	GO:0098772//molecular function regulator;GO:0043167//ion binding;GO:0043169//cation binding;GO:0046914//transition metal ion binding;GO:0008047//enzyme activator activity;GO:0005488//binding;GO:0030234//enzyme regulator activity;GO:0046872//metal ion binding	GO:0008104//protein localization;GO:0065009//regulation of molecular function;GO:0051336//regulation of hydrolase activity;GO:0019222//regulation of metabolic process;GO:0065007//biological regulation;GO:0050790//regulation of catalytic activity;GO:0050789//regulation of biological process;GO:0043087//regulation of GTPase activity;GO:0006810//transport;GO:0051179//localization;GO:0033036//macromo…
NC_030822.1	5923866	5924016	peak_1259	0.14614	.	150	1	150	0	8.10568	7.02438	-1.0813	0.0746885	0.903665	1.12675	0.0439925	ncbi_102170896	-	5923952	6135206	XM_005690160.3	mRNA	C15H11orf49	chromosome 15 C11orf49 homolog	-	-	-	-	-	-	-
NC_030822.1	8656989	8657089	peak_1263	0.00402753	.	100	1	100	0	3.4135	2.22895	-1.18455	0.191761	0.997212	0.717239	0.00121241	ncbi_102182243	-	8656765	8798787	XM_018059215.1	mRNA	EXT2	exostosin glycosyltransferase 2	Metabolism	Glycan biosynthesis and metabolism;Global and overview maps	ko01100//Metabolic pathways;ko00534//Glycosaminoglycan biosynthesis - heparan sulfate / heparin	K02367	GO:0044424//intracellular part;GO:0043229//intracellular organelle;GO:0031982//vesicle;GO:0044425//membrane part;GO:0005576//extracellular region;GO:0043226//organelle;GO:0005622//intracellular;GO:0031090//organelle membrane;GO:0005623//cell;GO:0031224//intrinsic component of membrane;GO:0044421//extracellular region part;GO:0044464//cell part;GO:0016020//membrane;GO:0031988//membrane-bounded ves…	GO:0016758//transferase activity, transferring hexosyl groups;GO:0003824//catalytic activity;GO:0046983//protein dimerization activity;GO:0016740//transferase activity;GO:0005488//binding;GO:0016757//transferase activity, transferring glycosyl groups;GO:0043167//ion binding;GO:0015020//glucuronosyltransferase activity;GO:0043169//cation binding;GO:0005515//protein binding;GO:0008194//UDP-glycosyl…	GO:0044238//primary metabolic process;GO:0030166//proteoglycan biosynthetic process;GO:0044767//single-organism developmental process;GO:0032501//multicellular organismal process;GO:0044699//single-organism process;GO:0044710//single-organism metabolic process;GO:0009101//glycoprotein biosynthetic process;GO:0009790//embryo development;GO:0043412//macromolecule modification;GO:1901071//glucosamin…
NC_030822.1	12595125	12595300	peak_1264	0.00402753	.	175	1	175	0	5.91055	4.52352	-1.38703	0.47034	0.997212	0.327588	0.00121241	ncbi_102191321	+	12403545	12595929	XM_018059225.1	mRNA	LRRC4C	leucine rich repeat containing 4C	Environmental Information Processing;Organismal Systems	Development;Signaling molecules and interaction	ko04360//Axon guidance;ko04514//Cell adhesion molecules (CAMs)	K07523	GO:0098590//plasma membrane region;GO:0005623//cell;GO:0097060//synaptic membrane;GO:0098589//membrane region;GO:0044464//cell part;GO:0044425//membrane part;GO:0031224//intrinsic component of membrane;GO:0044456//synapse part;GO:0044459//plasma membrane part;GO:0005886//plasma membrane;GO:0045202//synapse;GO:0071944//cell periphery;GO:0016020//membrane;GO:0044421//extracellular region part;GO:00…	GO:0005488//binding	GO:0022604//regulation of cell morphogenesis;GO:0050789//regulation of biological process;GO:0050793//regulation of developmental process;GO:0065007//biological regulation;GO:0022603//regulation of anatomical structure morphogenesis;GO:0060284//regulation of cell development;GO:0010769//regulation of cell morphogenesis involved in differentiation;GO:0045595//regulation of cell differentiation;GO:…
NC_030822.1	29087905	29088080	peak_1271	0.177577	.	175	1	175	0	3.23024	1.1677	-2.06254	0.0666566	0.884186	1.17616	0.0534562	ncbi_102186980	-	29086131	29129121	XM_005689973.2	mRNA	POLD3	DNA polymerase delta 3, accessory subunit	Metabolism;Human Diseases;Genetic Information Processing	Replication and repair;Infectious diseases;Global and overview maps;Nucleotide metabolism	ko01100//Metabolic pathways;ko05166//HTLV-I infection;ko00230//Purine metabolism;ko00240//Pyrimidine metabolism;ko03420//Nucleotide excision repair;ko03440//Homologous recombination;ko03030//DNA replication;ko03410//Base excision repair;ko03430//Mismatch repair	K03504	GO:0043229//intracellular organelle;GO:0044424//intracellular part;GO:0043231//intracellular membrane-bounded organelle;GO:0044464//cell part;GO:0043226//organelle;GO:0043227//membrane-bounded organelle;GO:0005623//cell;GO:0005622//intracellular	GO:0016740//transferase activity;GO:0034061//DNA polymerase activity;GO:0016779//nucleotidyltransferase activity;GO:0016772//transferase activity, transferring phosphorus-containing groups;GO:0003824//catalytic activity	GO:0006807//nitrogen compound metabolic process;GO:0090304//nucleic acid metabolic process;GO:1901360//organic cyclic compound metabolic process;GO:0034641//cellular nitrogen compound metabolic process;GO:0044237//cellular metabolic process;GO:0008152//metabolic process;GO:0006725//cellular aromatic compound metabolic process;GO:0044238//primary metabolic process;GO:0006259//DNA metabolic process…
NC_030822.1	29646477	29646652	peak_1272	0.0881856	.	175	1	175	0	2.87099	1.62385	-1.24714	0.102402	0.940705	0.989692	0.0265465	ncbi_102168751	-	29645728	29686562	XM_018059362.1	mRNA	PAAF1	proteasomal ATPase associated factor 1	-	-	-	-	-	-	-
NC_030822.1	30778559	30778659	peak_1275	0.00402753	.	100	1	100	0	2.83939	1.75118	-1.0882	0.269441	0.997212	0.569537	0.00121241	ncbi_102179498	+	30716770	30778676	XM_018059393.1	mRNA	ARAP1	ArfGAP with RhoGAP domain, ankyrin repeat and PH domain 1	Cellular Processes	Transport and catabolism	ko04144//Endocytosis	K18439	GO:0044424//intracellular part;GO:0005622//intracellular;GO:0005623//cell;GO:0043231//intracellular membrane-bounded organelle;GO:0043227//membrane-bounded organelle;GO:0044464//cell part;GO:0043229//intracellular organelle;GO:0043226//organelle	GO:1901981//phosphatidylinositol phosphate binding;GO:0043169//cation binding;GO:0035091//phosphatidylinositol binding;GO:0043168//anion binding;GO:0046872//metal ion binding;GO:0043167//ion binding;GO:0046914//transition metal ion binding;GO:0008289//lipid binding;GO:0005488//binding;GO:0005543//phospholipid binding	GO:0032231//regulation of actin filament bundle assembly;GO:0009987//cellular process;GO:0032970//regulation of actin filament-based process;GO:0022603//regulation of anatomical structure morphogenesis;GO:0065007//biological regulation;GO:0044087//regulation of cellular component biogenesis;GO:0051493//regulation of cytoskeleton organization;GO:0044763//single-organism cellular process;GO:0051128…
NC_030822.1	35957272	35957347	peak_1278	0.297736	.	75	1	75	0	2.7308	1.58992	-1.14088	0.0473842	0.813528	1.32437	0.0896276	ncbi_102176709	-	35957273	35958845	XM_005709644.3	mRNA	MRPL17	mitochondrial ribosomal protein L17	Genetic Information Processing	Translation	ko03010//Ribosome	K02879	GO:0044446//intracellular organelle part;GO:0043229//intracellular organelle;GO:0043232//intracellular non-membrane-bounded organelle;GO:0019866//organelle inner membrane;GO:0032991//macromolecular complex;GO:0005840//ribosome;GO:0043226//organelle;GO:0005622//intracellular;GO:0031967//organelle envelope;GO:0016020//membrane;GO:0043231//intracellular membrane-bounded organelle;GO:0043227//membran…	GO:0005515//protein binding;GO:0005488//binding	GO:0008152//metabolic process;GO:0010467//gene expression;GO:0071704//organic substance metabolic process;GO:0043170//macromolecule metabolic process
NC_030822.1	42563528	42563578	peak_1288	0.242632	.	50	1	50	0	5.19682	1.40508	-3.79174	0.0569211	0.845202	1.24473	0.0730395	ncbi_102170445	+	42301834	42571328	XM_013969596.2	mRNA	TEAD1	TEA domain transcription factor 1	Environmental Information Processing	Signal transduction	ko04390//Hippo signaling pathway;ko04391//Hippo signaling pathway -fly;ko04392//Hippo signaling pathway - multiple species	K09448	GO:0044424//intracellular part;GO:0043227//membrane-bounded organelle;GO:0043231//intracellular membrane-bounded organelle;GO:0044464//cell part;GO:0031981//nuclear lumen;GO:0032991//macromolecular complex;GO:0043226//organelle;GO:0043233//organelle lumen;GO:0005634//nucleus;GO:0044422//organelle part;GO:0043234//protein complex;GO:0044446//intracellular organelle part;GO:0044428//nuclear part;GO…	GO:0001071//nucleic acid binding transcription factor activity;GO:0005488//binding;GO:0000981//RNA polymerase II transcription factor activity, sequence-specific DNA binding;GO:0003676//nucleic acid binding;GO:0097159//organic cyclic compound binding;GO:0003700//transcription factor activity, sequence-specific DNA binding;GO:1901363//heterocyclic compound binding;GO:0000982//transcription factor …	GO:0045860//positive regulation of protein kinase activity;GO:0010033//response to organic substance;GO:0032526//response to retinoic acid;GO:1903506//regulation of nucleic acid-templated transcription;GO:0051716//cellular response to stimulus;GO:0009893//positive regulation of metabolic process;GO:0007498//mesoderm development;GO:0007275//multicellular organism development;GO:0044057//regulation…
NC_030822.1	48100404	48100579	peak_1290	0.00402753	.	175	1	175	0	3.58832	2.47428	-1.11404	0.329885	0.997212	0.481637	0.00121241	ncbi_102182811	+	48073867	48100667	XM_005689567.3	mRNA	SCN3B	sodium voltage-gated channel beta subunit 3	-	-	-	-	GO:0031674//I band;GO:0030017//sarcomere;GO:0044422//organelle part;GO:0030016//myofibril;GO:0044464//cell part;GO:0044449//contractile fiber part;GO:0016020//membrane;GO:0005887//integral component of plasma membrane;GO:0044424//intracellular part;GO:0043226//organelle;GO:0005737//cytoplasm;GO:0016021//integral component of membrane;GO:0071944//cell periphery;GO:0031224//intrinsic component of m…	GO:0005215//transporter activity;GO:0016247//channel regulator activity;GO:0005272//sodium channel activity;GO:0022803//passive transmembrane transporter activity;GO:0022832//voltage-gated channel activity;GO:0022892//substrate-specific transporter activity;GO:0022843//voltage-gated cation channel activity;GO:0015075//ion transmembrane transporter activity;GO:0022891//substrate-specific transmemb…	GO:0022898//regulation of transmembrane transporter activity;GO:0043269//regulation of ion transport;GO:0071840//cellular component organization or biogenesis;GO:0002028//regulation of sodium ion transport;GO:0006936//muscle contraction;GO:0086002//cardiac muscle cell action potential involved in contraction;GO:0044763//single-organism cellular process;GO:0008016//regulation of heart contraction;…
NC_030822.1	53422568	53422686	peak_1297	0.00402753	.	118	1	118	0	4.47374	3.30765	-1.16609	0.327397	0.997212	0.484926	0.00121241	ncbi_102189975	+	53397124	53422686	XM_005689506.3	mRNA	MPZL3	myelin protein zero like 3	-	-	-	-	GO:0044425//membrane part;GO:0031224//intrinsic component of membrane;GO:0016020//membrane	-	GO:0009987//cellular process;GO:0044699//single-organism process;GO:0042303//molting cycle;GO:0043062//extracellular structure organization;GO:0044763//single-organism cellular process;GO:0016043//cellular component organization;GO:0044707//single-multicellular organism process;GO:0022610//biological adhesion;GO:0032501//multicellular organismal process;GO:0071840//cellular component organization…
NC_030822.1	54373370	54373495	peak_1298	0.589133	.	125	1	125	0	2.30427	0.412326	-1.89195	0.0241989	0.664742	1.61621	0.177347	ncbi_102180953	+	54352205	54373787	XM_013969467.2	mRNA	BACE1	beta-secretase 1	Human Diseases	Neurodegenerative diseases	ko05010//Alzheimer disease	K04521	GO:0005768//endosome;GO:0043005//neuron projection;GO:0044444//cytoplasmic part;GO:0044464//cell part;GO:0044425//membrane part;GO:0042995//cell projection;GO:0012506//vesicle membrane;GO:0097458//neuron part;GO:0012505//endomembrane system;GO:0044446//intracellular organelle part;GO:0016021//integral component of membrane;GO:0005737//cytoplasm;GO:0031988//membrane-bounded vesicle;GO:0044424//int…	GO:0004175//endopeptidase activity;GO:0005515//protein binding;GO:0008238//exopeptidase activity;GO:0033218//amide binding;GO:0070011//peptidase activity, acting on L-amino acid peptides;GO:0008233//peptidase activity;GO:0005488//binding;GO:0008242//omega peptidase activity;GO:0003824//catalytic activity;GO:0016787//hydrolase activity;GO:0042277//peptide binding	GO:0071704//organic substance metabolic process;GO:0044237//cellular metabolic process;GO:0043603//cellular amide metabolic process;GO:1901564//organonitrogen compound metabolic process;GO:0006518//peptide metabolic process;GO:0009987//cellular process;GO:0043170//macromolecule metabolic process;GO:0033619//membrane protein proteolysis;GO:0044238//primary metabolic process;GO:0006807//nitrogen co…
NC_030822.1	54830307	54830357	peak_1301	0.00402753	.	50	1	50	0	3.25362	1.93892	-1.3147	0.385082	0.997212	0.414447	0.00121241	ncbi_102184542	+	54568169	54832335	XM_018059745.1	mRNA	SIK3	SIK family kinase 3	-	-	-	-	GO:0044464//cell part;GO:0005623//cell;GO:0005622//intracellular;GO:0044424//intracellular part	GO:1901363//heterocyclic compound binding;GO:0016740//transferase activity;GO:0032550//purine ribonucleoside binding;GO:0097367//carbohydrate derivative binding;GO:0004672//protein kinase activity;GO:0001882//nucleoside binding;GO:0043167//ion binding;GO:0036094//small molecule binding;GO:0043169//cation binding;GO:0005488//binding;GO:0016773//phosphotransferase activity, alcohol group as accepto…	GO:0048856//anatomical structure development;GO:0044767//single-organism developmental process;GO:0032501//multicellular organismal process;GO:0007275//multicellular organism development;GO:0048736//appendage development;GO:0006793//phosphorus metabolic process;GO:0008104//protein localization;GO:0033036//macromolecule localization;GO:0048731//system development;GO:0043170//macromolecule metaboli…
NC_030822.1	59980940	59981115	peak_1304	0.100714	.	175	1	175	0	3.25993	0.934711	-2.32522	0.0976798	0.932571	1.0102	0.0303179	ncbi_102173211	-	59980416	59992829	XM_005689441.3	mRNA	C15H11orf57	chromosome 15 C11orf57 homolog	-	-	-	-	-	-	-
NC_030822.1	62054865	62070639	peak_1306	0	.	15774	1	15774	0	2.84796	-0.500014	-3.34798	NA	NA	NA	NA	ncbi_102168557	+	62001034	62105025	XM_018059814.1	mRNA	RDX	radixin	Human Diseases;Cellular Processes	Cancers;Cell motility;Cellular community - eukaryotes	ko04810//Regulation of actin cytoskeleton;ko05205//Proteoglycans in cancer;ko04530//Tight junction;ko05206//MicroRNAs in cancer	K05762	GO:0031988//membrane-bounded vesicle;GO:0070161//anchoring junction;GO:0044421//extracellular region part;GO:0098858//actin-based cell projection;GO:0043229//intracellular organelle;GO:0043228//non-membrane-bounded organelle;GO:0005902//microvillus;GO:0044425//membrane part;GO:0005622//intracellular;GO:0031252//cell leading edge;GO:0044424//intracellular part;GO:0044464//cell part;GO:0016020//mem…	GO:0003723//RNA binding;GO:0003676//nucleic acid binding;GO:0005515//protein binding;GO:0005488//binding;GO:0008092//cytoskeletal protein binding;GO:1901363//heterocyclic compound binding;GO:0097159//organic cyclic compound binding	GO:0002064//epithelial cell development;GO:0030855//epithelial cell differentiation;GO:0044085//cellular component biogenesis;GO:0048869//cellular developmental process;GO:0044767//single-organism developmental process;GO:0009987//cellular process;GO:0003158//endothelium development;GO:0030030//cell projection organization;GO:0030154//cell differentiation;GO:0022607//cellular component assembly;G…
NC_030822.1	68514214	68514264	peak_1310	0	.	50	1	50	0	4.18001	1.76793	-2.41208	NA	NA	NA	NA	ncbi_102179866	+	68512040	68515982	XM_005689382.3	mRNA	JRKL	JRK-like	-	-	-	-	-	GO:0097159//organic cyclic compound binding;GO:1901363//heterocyclic compound binding;GO:0005488//binding;GO:0003676//nucleic acid binding	-
NC_030822.1	76507470	76507645	peak_1314	0.00402753	.	175	1	175	0	4.48242	1.72787	-2.75455	0.135875	0.997212	0.866861	0.00121241	ncbi_102171174	-	76507121	76520935	XM_005689364.3	mRNA	MMP27	matrix metallopeptidase 27	-	-	-	-	GO:0044464//cell part;GO:0044425//membrane part;GO:0016020//membrane;GO:0044446//intracellular organelle part;GO:0031312//extrinsic component of organelle membrane;GO:0043229//intracellular organelle;GO:0019898//extrinsic component of membrane;GO:0005622//intracellular;GO:0043226//organelle;GO:0043227//membrane-bounded organelle;GO:0005623//cell;GO:0044422//organelle part;GO:0044424//intracellula…	GO:0043169//cation binding;GO:0070011//peptidase activity, acting on L-amino acid peptides;GO:0008233//peptidase activity;GO:0046914//transition metal ion binding;GO:0046872//metal ion binding;GO:0016787//hydrolase activity;GO:0043167//ion binding;GO:0003824//catalytic activity;GO:0005488//binding	GO:0043170//macromolecule metabolic process;GO:0019538//protein metabolic process;GO:0008152//metabolic process;GO:0044238//primary metabolic process;GO:0071704//organic substance metabolic process
NC_030823.1	343307	343407	peak_1316	0.00402753	.	100	1	100	0	5.3695	4.01133	-1.35818	0.41574	0.997212	0.381178	0.00121241	ncbi_100860825	-	343308	355619	XM_005690369.3	mRNA	CHI3L1	chitinase 3 like 1	-	-	-	-	-	-	-
NC_030823.1	2444392	2444492	peak_1318	0.00402753	.	100	1	100	0	3.14117	2.10524	-1.03593	0.580296	0.997212	0.236351	0.00121241	ncbi_102181618	+	2407126	2445247	XM_018060046.1	mRNA	TMCC2	transmembrane and coiled-coil domain family 2	-	-	-	-	-	-	-
NC_030823.1	3606747	3606847	peak_1323	0.00402753	.	100	1	100	0	4.17054	2.76909	-1.40145	0.491044	0.997212	0.30888	0.00121241	ncbi_102174862	+	3353784	3609771	XM_013970021.2	mRNA	SRGAP2	SLIT-ROBO Rho GTPase activating protein 2	Organismal Systems	Development	ko04360//Axon guidance	K07526	GO:0031975//envelope;GO:0036477//somatodendritic compartment;GO:0043231//intracellular membrane-bounded organelle;GO:0098589//membrane region;GO:0044456//synapse part;GO:0005623//cell;GO:0044428//nuclear part;GO:0043227//membrane-bounded organelle;GO:0005737//cytoplasm;GO:0031982//vesicle;GO:0005622//intracellular;GO:0031974//membrane-enclosed lumen;GO:0005886//plasma membrane;GO:0043197//dendrit…	GO:0051020//GTPase binding;GO:0031267//small GTPase binding;GO:0005488//binding;GO:0017016//Ras GTPase binding;GO:0008047//enzyme activator activity;GO:0046983//protein dimerization activity;GO:0098772//molecular function regulator;GO:0005515//protein binding;GO:0019899//enzyme binding;GO:0017048//Rho GTPase binding;GO:0030234//enzyme regulator activity	GO:0044699//single-organism process;GO:0007417//central nervous system development;GO:0044085//cellular component biogenesis;GO:0097485//neuron projection guidance;GO:0060322//head development;GO:0032990//cell part morphogenesis;GO:0000226//microtubule cytoskeleton organization;GO:0048513//animal organ development;GO:0022029//telencephalon cell migration;GO:0007010//cytoskeleton organization;GO:0…
NC_030823.1	3789707	3789856	peak_1325	0.121208	.	149	1	149	0	5.71327	3.97576	-1.73751	0.0850135	0.919418	1.07051	0.0364872	ncbi_102175880	+	3780286	3789856	XM_018060097.1	mRNA	DYRK3	dual specificity tyrosine phosphorylation regulated kinase 3	-	-	-	-	GO:0044424//intracellular part;GO:0043227//membrane-bounded organelle;GO:0005623//cell;GO:0043229//intracellular organelle;GO:0043231//intracellular membrane-bounded organelle;GO:0044464//cell part;GO:0005622//intracellular;GO:0043226//organelle	GO:0046872//metal ion binding;GO:0043169//cation binding;GO:0097367//carbohydrate derivative binding;GO:0001882//nucleoside binding;GO:0032550//purine ribonucleoside binding;GO:0005488//binding;GO:0004672//protein kinase activity;GO:1901363//heterocyclic compound binding;GO:0036094//small molecule binding;GO:0003824//catalytic activity;GO:0032549//ribonucleoside binding;GO:0016772//transferase ac…	GO:0006464//cellular protein modification process;GO:0007275//multicellular organism development;GO:0030097//hemopoiesis;GO:0044767//single-organism developmental process;GO:0048869//cellular developmental process;GO:0019538//protein metabolic process;GO:0044260//cellular macromolecule metabolic process;GO:0036211//protein modification process;GO:0030154//cell differentiation;GO:0002520//immune s…
NC_030823.1	3874622	3874797	peak_1327	0.0646192	.	175	1	175	0	2.38511	1.25209	-1.13303	0.111702	0.956198	0.951938	0.0194523	ncbi_102184079	+	3823039	3875820	XM_018059930.1	mRNA	MAPKAPK2	mitogen-activated protein kinase-activated protein kinase 2	Environmental Information Processing;Cellular Processes;Organismal Systems;Human Diseases	Cancers;Immune system;Infectious diseases;Cell growth and death;Nervous system;Signal transduction	ko04010//MAPK signaling pathway;ko05203//Viral carcinogenesis;ko05167//Kaposi sarcoma-associated herpesvirus infection;ko04218//Cellular senescence;ko04722//Neurotrophin signaling pathway;ko04625//C-type lectin receptor signaling pathway;ko04370//VEGF signaling pathway	K04443	GO:0044424//intracellular part;GO:0043229//intracellular organelle;GO:0043232//intracellular non-membrane-bounded organelle;GO:0043227//membrane-bounded organelle;GO:0005622//intracellular;GO:0005623//cell;GO:0044422//organelle part;GO:0005815//microtubule organizing center;GO:0044430//cytoskeletal part;GO:0043228//non-membrane-bounded organelle;GO:0015630//microtubule cytoskeleton;GO:0044446//in…	GO:0032550//purine ribonucleoside binding;GO:0016740//transferase activity;GO:0004672//protein kinase activity;GO:0005488//binding;GO:0016301//kinase activity;GO:0032549//ribonucleoside binding;GO:0016773//phosphotransferase activity, alcohol group as acceptor;GO:0016772//transferase activity, transferring phosphorus-containing groups;GO:1901363//heterocyclic compound binding;GO:0036094//small mo…	GO:0071310//cellular response to organic substance;GO:0070887//cellular response to chemical stimulus;GO:0007154//cell communication;GO:0006810//transport;GO:0051239//regulation of multicellular organismal process;GO:0048583//regulation of response to stimulus;GO:0050896//response to stimulus;GO:0048518//positive regulation of biological process;GO:0022402//cell cycle process;GO:0051704//multi-or…
NC_030823.1	22789745	22789857	peak_1335	0.177577	.	112	1	112	0	5.26144	4.16908	-1.09236	0.0642112	0.884186	1.19239	0.0534562	ncbi_102179119	+	22751974	22789857	XM_018060177.1	mRNA	2022-03-02	mitochondrial amidoxime reducing component 2	-	-	-	-	GO:0019866//organelle inner membrane;GO:0043227//membrane-bounded organelle;GO:0031090//organelle membrane;GO:0044424//intracellular part;GO:0005737//cytoplasm;GO:0044464//cell part;GO:0044422//organelle part;GO:0016020//membrane;GO:0044446//intracellular organelle part;GO:0042579//microbody;GO:0031975//envelope;GO:0044444//cytoplasmic part;GO:0031988//membrane-bounded vesicle;GO:0005622//intrace…	GO:0043169//cation binding;GO:0016661//oxidoreductase activity, acting on other nitrogenous compounds as donors;GO:0005488//binding;GO:0043168//anion binding;GO:0050662//coenzyme binding;GO:0003824//catalytic activity;GO:0043167//ion binding;GO:0046872//metal ion binding;GO:0048037//cofactor binding;GO:0046914//transition metal ion binding;GO:0016491//oxidoreductase activity	GO:0043436//oxoacid metabolic process;GO:0006082//organic acid metabolic process;GO:0044699//single-organism process;GO:0044763//single-organism cellular process;GO:0008152//metabolic process;GO:0071704//organic substance metabolic process;GO:0009987//cellular process;GO:0044237//cellular metabolic process;GO:0044710//single-organism metabolic process;GO:0044281//small molecule metabolic process
NC_030823.1	22877174	22877314	peak_1336	1.38527	.	140	1	140	0	7.56038	5.33102	-2.22936	0.00738603	0.382819	2.13159	0.417006	ncbi_102179582	+	22871650	22877314	XM_018060179.1	mRNA	HLX	H2.0 like homeobox	-	-	-	-	GO:0005622//intracellular;GO:0043231//intracellular membrane-bounded organelle;GO:0005623//cell;GO:0043227//membrane-bounded organelle;GO:0043226//organelle;GO:0043229//intracellular organelle;GO:0044464//cell part;GO:0044424//intracellular part	GO:0097159//organic cyclic compound binding;GO:1901363//heterocyclic compound binding;GO:0003677//DNA binding;GO:0005488//binding;GO:0003676//nucleic acid binding	GO:0019222//regulation of metabolic process;GO:0002828//regulation of type 2 immune response;GO:0009888//tissue development;GO:0048583//regulation of response to stimulus;GO:0060537//muscle tissue development;GO:0048731//system development;GO:0048856//anatomical structure development;GO:0008152//metabolic process;GO:0040008//regulation of growth;GO:0050777//negative regulation of immune response;…
NC_030823.1	25020230	25020280	peak_1337	0	.	50	1	50	0	3.69711	2.15258	-1.54453	NA	NA	NA	NA	ncbi_102182522	+	24799660	25020285	XM_018060190.1	mRNA	DISP1	dispatched RND transporter family member 1	-	-	-	-	GO:0031224//intrinsic component of membrane;GO:0016020//membrane;GO:0044425//membrane part	GO:0004888//transmembrane signaling receptor activity;GO:0004872//receptor activity;GO:0005215//transporter activity;GO:0004871//signal transducer activity;GO:0022892//substrate-specific transporter activity;GO:0060089//molecular transducer activity;GO:0038023//signaling receptor activity;GO:0099600//transmembrane receptor activity	GO:0007517//muscle organ development;GO:0007275//multicellular organism development;GO:0050789//regulation of biological process;GO:0048513//animal organ development;GO:0009855//determination of bilateral symmetry;GO:0044765//single-organism transport;GO:0042886//amide transport;GO:0007389//pattern specification process;GO:0023056//positive regulation of signaling;GO:0048518//positive regulation …
NC_030823.1	25102004	25102179	peak_1338	0.666904	.	175	1	175	0	5.98529	3.02842	-2.95687	0.0179404	0.629857	1.74617	0.200758	ncbi_100860844	-	25099755	25124298	XM_018059915.1	mRNA	TLR5	toll like receptor 5	Human Diseases;Organismal Systems	Immune system;Immune diseases;Infectious diseases	ko04620//Toll-like receptor signaling pathway;ko05130//Pathogenic Escherichia coli infection;ko05132//Salmonella infection;ko05321//Inflammatiory bowel disease (IBD);ko05134//Legionellosis	K10168	GO:0031224//intrinsic component of membrane;GO:0044425//membrane part;GO:0016020//membrane	GO:0038023//signaling receptor activity;GO:0060089//molecular transducer activity;GO:0005102//receptor binding;GO:0005515//protein binding;GO:0004872//receptor activity;GO:0005488//binding;GO:0005126//cytokine receptor binding;GO:0004871//signal transducer activity	GO:0031349//positive regulation of defense response;GO:0023052//signaling;GO:0044700//single organism signaling;GO:0002764//immune response-regulating signaling pathway;GO:0031347//regulation of defense response;GO:0002757//immune response-activating signal transduction;GO:0001817//regulation of cytokine production;GO:0050794//regulation of cellular process;GO:0065007//biological regulation;GO:00…
NC_030823.1	27723289	27723414	peak_1341	0.00402753	.	125	1	125	0	1.72122	0.713323	-1.0079	0.158105	0.997212	0.801054	0.00121241	ncbi_102184832	-	27721490	27759169	XM_018060225.1	mRNA	ACBD3	acyl-CoA binding domain containing 3	-	-	-	-	GO:0043227//membrane-bounded organelle;GO:0044464//cell part;GO:0043226//organelle;GO:0031090//organelle membrane;GO:0043231//intracellular membrane-bounded organelle;GO:0044422//organelle part;GO:0005622//intracellular;GO:0005623//cell;GO:0044424//intracellular part;GO:0016020//membrane;GO:0031224//intrinsic component of membrane;GO:0043229//intracellular organelle;GO:0044425//membrane part	GO:0005488//binding	GO:0051179//localization;GO:0071704//organic substance metabolic process;GO:0006629//lipid metabolic process;GO:0044699//single-organism process;GO:0051234//establishment of localization;GO:0044710//single-organism metabolic process;GO:0008202//steroid metabolic process;GO:1901360//organic cyclic compound metabolic process;GO:0008152//metabolic process;GO:0044238//primary metabolic process
NC_030823.1	35693233	35693383	peak_1347	0.00402753	.	150	1	150	0	3.96722	1.24608	-2.72114	0.148342	0.997212	0.828736	0.00121241	ncbi_102190058	-	35692984	35767992	XM_018060286.1	mRNA	F5	coagulation factor V	Organismal Systems	Immune system	ko04610//Complement and coagulation cascades	K03902	GO:0031224//intrinsic component of membrane;GO:0044444//cytoplasmic part;GO:0044464//cell part;GO:0016020//membrane;GO:0030141//secretory granule;GO:0031988//membrane-bounded vesicle;GO:0044424//intracellular part;GO:0099503//secretory vesicle;GO:0005622//intracellular;GO:0031410//cytoplasmic vesicle;GO:0043226//organelle;GO:0044421//extracellular region part;GO:0005576//extracellular region;GO:0…	GO:0005488//binding;GO:0043167//ion binding;GO:0046914//transition metal ion binding;GO:0043169//cation binding;GO:0046872//metal ion binding	GO:0001775//cell activation;GO:0050878//regulation of body fluid levels;GO:0032501//multicellular organismal process;GO:0044699//single-organism process;GO:0065007//biological regulation;GO:0007599//hemostasis;GO:0003013//circulatory system process;GO:0065008//regulation of biological quality;GO:0044763//single-organism cellular process;GO:0003008//system process;GO:0009987//cellular process
NC_030823.1	36044582	36045231	peak_1349	0.124607	.	649	1	649	0	1.84289	0.474072	-1.36882	0.083884	0.917254	1.07632	0.0375104	ncbi_102171534	-	36044779	36088036	XM_018060290.1	mRNA	SCYL3	SCY1 like pseudokinase 3	-	-	-	-	GO:0044424//intracellular part;GO:0043229//intracellular organelle;GO:0043227//membrane-bounded organelle;GO:0043231//intracellular membrane-bounded organelle;GO:0005622//intracellular;GO:0043226//organelle;GO:0031252//cell leading edge;GO:0044464//cell part;GO:0005623//cell	GO:0036094//small molecule binding;GO:0032549//ribonucleoside binding;GO:0097367//carbohydrate derivative binding;GO:0032550//purine ribonucleoside binding;GO:0003824//catalytic activity;GO:1901363//heterocyclic compound binding;GO:0005488//binding;GO:0001883//purine nucleoside binding;GO:0097159//organic cyclic compound binding;GO:0001882//nucleoside binding;GO:0016740//transferase activity	GO:0043170//macromolecule metabolic process;GO:0019538//protein metabolic process;GO:0043412//macromolecule modification;GO:0044237//cellular metabolic process;GO:0006464//cellular protein modification process;GO:0036211//protein modification process;GO:0044267//cellular protein metabolic process;GO:0044238//primary metabolic process;GO:0071704//organic substance metabolic process;GO:0009987//cel…
NC_030823.1	36044582	36045231	peak_1349	0.124607	.	649	1	649	0	1.84289	0.474072	-1.36882	0.083884	0.917254	1.07632	0.0375104	ncbi_102171998	+	35994527	36045810	XM_013970164.2	mRNA	C16H1orf112	chromosome 16 C1orf112 homolog	-	-	-	-	-	-	-
NC_030823.1	42602387	42602537	peak_1363	0.00402753	.	150	1	150	0	2.8865	1.78972	-1.09679	0.298781	0.997212	0.524647	0.00121241	ncbi_102175146	-	42602138	42672843	XM_018060389.1	mRNA	SPSB1	splA/ryanodine receptor domain and SOCS box containing 1	-	-	-	-	GO:0005622//intracellular;GO:0044464//cell part;GO:0005623//cell;GO:0044424//intracellular part	-	GO:0050896//response to stimulus;GO:0007165//signal transduction;GO:0019538//protein metabolic process;GO:0050794//regulation of cellular process;GO:0044237//cellular metabolic process;GO:0043170//macromolecule metabolic process;GO:0036211//protein modification process;GO:0051716//cellular response to stimulus;GO:0070647//protein modification by small protein conjugation or removal;GO:0006464//ce…
NC_030823.1	49542452	49542961	peak_1374	0.0535637	.	509	1	509	0	3.00268	1.98953	-1.01315	0.119004	0.963553	0.924439	0.0161243	ncbi_106502973	+	49541053	49543064	XM_018060518.1	mRNA	FNDC10	fibronectin type III domain containing 10	-	-	-	-	-	-	-
NC_030823.1	50133040	50133215	peak_1379	0.100714	.	175	1	175	0	3.46481	2.37706	-1.08774	0.0972377	0.932571	1.01217	0.0303179	ncbi_102170255	-	50132516	50220509	XM_018060579.1	mRNA	SPEN	spen family transcriptional repressor	-	-	-	-	GO:0043227//membrane-bounded organelle;GO:0031988//membrane-bounded vesicle;GO:0043231//intracellular membrane-bounded organelle;GO:0032991//macromolecular complex;GO:0043229//intracellular organelle;GO:0044464//cell part;GO:0044424//intracellular part;GO:0031982//vesicle;GO:0005622//intracellular;GO:0043234//protein complex;GO:0005623//cell;GO:0043226//organelle	GO:0036094//small molecule binding;GO:0097159//organic cyclic compound binding;GO:0003677//DNA binding;GO:0005488//binding;GO:0003723//RNA binding;GO:0003676//nucleic acid binding;GO:0043566//structure-specific DNA binding;GO:0001076//transcription factor activity, RNA polymerase II transcription factor binding;GO:0008134//transcription factor binding;GO:0003712//transcription cofactor activity;G…	GO:0010720//positive regulation of cell development;GO:1903506//regulation of nucleic acid-templated transcription;GO:0009889//regulation of biosynthetic process;GO:0051252//regulation of RNA metabolic process;GO:0051171//regulation of nitrogen compound metabolic process;GO:0048518//positive regulation of biological process;GO:2001141//regulation of RNA biosynthetic process;GO:0080090//regulation…
NC_030823.1	52261195	52261370	peak_1384	0.00402753	.	175	1	175	0	4.14007	2.34909	-1.79098	0.426677	0.997212	0.3699	0.00121241	ncbi_102171636	-	52261196	52393168	XM_018060605.1	mRNA	PRDM2	PR/SET domain 2	Metabolism	Amino acid metabolism	ko00310//Lysine degradation	K11432	-	GO:0043169//cation binding;GO:0005488//binding;GO:0043167//ion binding	-
NC_030823.1	59611684	59611734	peak_1389	0.00402753	.	50	1	50	0	6.51245	4.57759	-1.93486	0.394856	0.997212	0.403561	0.00121241	ncbi_102187249	+	59514002	59611814	XM_018060659.1	mRNA	FAM163A	family with sequence similarity 163 member A	-	-	-	-	-	-	-
NC_030823.1	63596113	63596213	peak_1393	0.124607	.	100	1	100	0	3.26095	1.56925	-1.6917	0.0832497	0.917254	1.07962	0.0375104	ncbi_102173322	-	63596114	63715051	XM_018060705.1	mRNA	COLGALT2	collagen beta(1-O)galactosyltransferase 2	Metabolism	Amino acid metabolism;Glycan biosynthesis and metabolism	ko00310//Lysine degradation;ko00514//Other types of O-glycan biosynthesis	K11703	-	-	-
NC_030823.1	64883715	64883890	peak_1394	0.00402753	.	175	1	175	0	5.04195	3.66511	-1.37685	0.380483	0.997212	0.419664	0.00121241	ncbi_102175049	+	64782255	64884634	XM_018060724.1	mRNA	SWT1	SWT1, RNA endoribonuclease homolog	-	-	-	-	-	-	-
NC_030823.1	68985238	68985438	peak_1395	0.411966	.	200	1	200	0	5.16371	3.11127	-2.05243	0.0351486	0.751598	1.45409	0.124014	ncbi_102180411	-	68984514	69197148	XM_013970383.2	mRNA	RPS6KC1	ribosomal protein S6 kinase C1	-	-	-	-	-	-	-
NC_030823.1	72149505	72149580	peak_1400	0.00402753	.	75	1	75	0	2.85686	3.99653	1.13967	0.456934	0.997212	0.340147	0.00121241	ncbi_102191358	+	72147939	72150096	XM_005691041.3	mRNA	C16H1orf74	chromosome 16 C1orf74 homolog	-	-	-	-	-	-	-
NC_030823.1	78622129	78622304	peak_1408	0.00402753	.	175	1	175	0	3.75202	4.94494	1.19292	0.23211	0.997212	0.634307	0.00121241	ncbi_102181773	-	78618805	78784271	XM_018060851.1	mRNA	PPP1R12B	protein phosphatase 1 regulatory subunit 12B	Cellular Processes;Organismal Systems;Human Diseases	Cellular community - eukaryotes;Cell motility;Endocrine system;Cancers;Circulatory system	ko04810//Regulation of actin cytoskeleton;ko05205//Proteoglycans in cancer;ko04510//Focal adhesion;ko04921//Oxytocin signaling pathway;ko04270//Vascular smooth muscle contraction	K12329	GO:0043226//organelle;GO:0005622//intracellular;GO:0005623//cell;GO:0016020//membrane;GO:0044424//intracellular part;GO:0043228//non-membrane-bounded organelle;GO:0044464//cell part;GO:0043232//intracellular non-membrane-bounded organelle;GO:0043229//intracellular organelle;GO:0005856//cytoskeleton	-	-
NC_030823.1	79159173	79159223	peak_1410	0.0535637	.	50	1	50	0	2.40947	0.936303	-1.47317	0.119252	0.963553	0.923535	0.0161243	ncbi_102170871	+	79153828	79159272	XM_018060877.1	mRNA	ELF3	E74 like ETS transcription factor 3	-	-	-	-	-	-	-
NC_030824.1	1283321	1283496	peak_1414	0.425765	.	175	1	175	0	3.6588	2.40537	-1.25343	0.0328142	0.744444	1.48394	0.128168	ncbi_102171364	-	1230921	1316909	XM_018060949.1	mRNA	LIMK2	LIM domain kinase 2	Organismal Systems;Cellular Processes	Development;Cell motility;Immune system	ko04810//Regulation of actin cytoskeleton;ko04360//Axon guidance;ko04666//Fc gamma R-mediated phagocytosis	K05744	GO:0043231//intracellular membrane-bounded organelle;GO:0005623//cell;GO:0005622//intracellular;GO:0043229//intracellular organelle;GO:0044424//intracellular part;GO:0043226//organelle;GO:0044464//cell part;GO:0043227//membrane-bounded organelle	GO:0004672//protein kinase activity;GO:0043169//cation binding;GO:0043167//ion binding;GO:0097367//carbohydrate derivative binding;GO:0032550//purine ribonucleoside binding;GO:0016301//kinase activity;GO:0016740//transferase activity;GO:0001883//purine nucleoside binding;GO:0036094//small molecule binding;GO:0016772//transferase activity, transferring phosphorus-containing groups;GO:0046914//tran…	GO:0006793//phosphorus metabolic process;GO:0019538//protein metabolic process;GO:0007276//gamete generation;GO:0044699//single-organism process;GO:0032501//multicellular organismal process;GO:0044703//multi-organism reproductive process;GO:0032504//multicellular organism reproduction;GO:0048232//male gamete generation;GO:0044238//primary metabolic process;GO:0051704//multi-organism process;GO:00…
NC_030824.1	1283321	1283496	peak_1414	0.425765	.	175	1	175	0	3.6588	2.40537	-1.25343	0.0328142	0.744444	1.48394	0.128168	ncbi_102175206	+	1265319	1283636	XM_018060951.1	mRNA	CRKL	CRK like proto-oncogene, adaptor protein	Human Diseases;Environmental Information Processing;Cellular Processes;Organismal Systems	Endocrine system;Cancers;Cellular community - eukaryotes;Signal transduction;Nervous system;Immune system;Infectious diseases;Cell motility	ko05200//Pathways in cancer;ko04010//MAPK signaling pathway;ko05163//Human cytomegalovirus infection;ko04810//Regulation of actin cytoskeleton;ko04510//Focal adhesion;ko04015//Rap1 signaling pathway;ko04062//Chemokine signaling pathway;ko05206//MicroRNAs in cancer;ko04910//Insulin signaling pathway;ko04722//Neurotrophin signaling pathway;ko04666//Fc gamma R-mediated phagocytosis;ko04012//ErbB sig…	K04438	GO:0043226//organelle;GO:0005737//cytoplasm;GO:0031988//membrane-bounded vesicle;GO:0044444//cytoplasmic part;GO:0043229//intracellular organelle;GO:0031982//vesicle;GO:0043227//membrane-bounded organelle;GO:0044424//intracellular part;GO:0005623//cell;GO:0044464//cell part;GO:0043231//intracellular membrane-bounded organelle;GO:0005622//intracellular	GO:0030674//protein binding, bridging;GO:1901363//heterocyclic compound binding;GO:0005488//binding;GO:0003723//RNA binding;GO:0060090//binding, bridging;GO:0097159//organic cyclic compound binding;GO:0003676//nucleic acid binding;GO:0060089//molecular transducer activity;GO:0005515//protein binding	GO:0071704//organic substance metabolic process;GO:0043412//macromolecule modification;GO:0044237//cellular metabolic process;GO:0044707//single-multicellular organism process;GO:0072358//cardiovascular system development;GO:0023052//signaling;GO:0023014//signal transduction by protein phosphorylation;GO:0051716//cellular response to stimulus;GO:0044260//cellular macromolecule metabolic process;G…
NC_030824.1	1958805	1958855	peak_1418	0.127969	.	50	1	50	0	2.42015	3.58943	1.16928	0.0815025	0.915119	1.08883	0.0385226	ncbi_102168286	+	1930365	1959038	XM_018060992.1	mRNA	TBC1D10A	TBC1 domain family member 10A	-	-	-	-	GO:0043226//organelle;GO:0016020//membrane;GO:0005623//cell;GO:0044464//cell part;GO:0043227//membrane-bounded organelle;GO:0031982//vesicle;GO:0031988//membrane-bounded vesicle;GO:0042995//cell projection	GO:0098772//molecular function regulator;GO:0005515//protein binding;GO:0005488//binding;GO:0030234//enzyme regulator activity;GO:0019904//protein domain specific binding;GO:0008047//enzyme activator activity	GO:0010467//gene expression;GO:0030162//regulation of proteolysis;GO:0050794//regulation of cellular process;GO:0019538//protein metabolic process;GO:0043170//macromolecule metabolic process;GO:0019222//regulation of metabolic process;GO:0065007//biological regulation;GO:0006508//proteolysis;GO:0031638//zymogen activation;GO:0050789//regulation of biological process;GO:0051246//regulation of prot…
NC_030824.1	2523908	2524083	peak_1419	0.00402753	.	175	1	175	0	3.26752	1.88549	-1.38202	0.14085	0.997212	0.851243	0.00121241	ncbi_102190808	+	2509011	2524400	XM_005691716.3	mRNA	NIPSNAP1	nipsnap homolog 1 (C. elegans)	-	-	-	-	GO:0044456//synapse part;GO:0043226//organelle;GO:0044464//cell part;GO:0043227//membrane-bounded organelle;GO:0005622//intracellular;GO:0044424//intracellular part;GO:0043229//intracellular organelle;GO:0045202//synapse;GO:0043231//intracellular membrane-bounded organelle;GO:0005623//cell	GO:0005488//binding	GO:0007600//sensory perception;GO:0003008//system process;GO:0050877//neurological system process;GO:0032501//multicellular organismal process
NC_030824.1	3814768	3814868	peak_1421	0.63513	.	100	1	100	0	2.06852	0.058418	-2.01011	0.0194004	0.643883	1.71219	0.191193	ncbi_102187792	+	3751523	3814967	XM_018061053.1	mRNA	PITPNB	phosphatidylinositol transfer protein beta	-	-	-	-	GO:0043226//organelle;GO:0031982//vesicle;GO:0044424//intracellular part;GO:0044422//organelle part;GO:0005623//cell;GO:0043227//membrane-bounded organelle;GO:0031988//membrane-bounded vesicle;GO:0005622//intracellular;GO:0043229//intracellular organelle;GO:0044464//cell part;GO:0043231//intracellular membrane-bounded organelle;GO:0016020//membrane;GO:0031090//organelle membrane	GO:0005488//binding	GO:0044238//primary metabolic process;GO:0071702//organic substance transport;GO:0006869//lipid transport;GO:0006650//glycerophospholipid metabolic process;GO:0009792//embryo development ending in birth or egg hatching;GO:0044765//single-organism transport;GO:1902578//single-organism localization;GO:0009987//cellular process;GO:0007275//multicellular organism development;GO:0044763//single-organi…
NC_030824.1	5577476	5577776	peak_1423	0.00402753	.	300	1	300	0	4.71507	3.62687	-1.0882	0.211474	0.997212	0.674742	0.00121241	ncbi_102185296	-	5574677	5690522	XM_018061071.1	mRNA	GRK3	G protein-coupled receptor kinase 3	Environmental Information Processing;Organismal Systems;Cellular Processes;Human Diseases	Signal transduction;Transport and catabolism;Nervous system;Sensory system;Immune system;Substance dependence	ko04740//Olfactory transduction;ko04144//Endocytosis;ko04062//Chemokine signaling pathway;ko04724//Glutamatergic synapse;ko05032//Morphine addiction;ko04340//Hedgehog signaling pathway;ko04745//Phototransduction - fly	K00910	-	GO:0036094//small molecule binding;GO:0032550//purine ribonucleoside binding;GO:0097159//organic cyclic compound binding;GO:0001883//purine nucleoside binding;GO:0004672//protein kinase activity;GO:0032549//ribonucleoside binding;GO:1901363//heterocyclic compound binding;GO:0001882//nucleoside binding;GO:0016301//kinase activity;GO:0016740//transferase activity;GO:0016772//transferase activity, t…	GO:0006464//cellular protein modification process;GO:0051179//localization;GO:0023051//regulation of signaling;GO:0043412//macromolecule modification;GO:0019538//protein metabolic process;GO:0050794//regulation of cellular process;GO:0023057//negative regulation of signaling;GO:0048523//negative regulation of cellular process;GO:0071704//organic substance metabolic process;GO:0008152//metabolic p…
NC_030824.1	6815062	6815137	peak_1425	0.00402753	.	75	1	75	0	2.28881	1.10105	-1.18775	0.261557	0.997212	0.582434	0.00121241	ncbi_102179693	-	6813088	6891975	XM_018061086.1	mRNA	CORO1C	coronin 1C	-	-	-	-	-	-	-
NC_030824.1	7483006	7483131	peak_1427	0.425765	.	125	1	125	0	2.32988	0.914645	-1.41523	0.0317102	0.744444	1.4988	0.128168	ncbi_102177459	-	7482857	7494575	XM_018061102.1	mRNA	MMAB	methylmalonic aciduria (cobalamin deficiency) cblB type	Metabolism	Global and overview maps;Metabolism of cofactors and vitamins	ko01100//Metabolic pathways;ko00860//Porphyrin and chlorophyll metabolism	K00798	-	GO:1901363//heterocyclic compound binding;GO:0032549//ribonucleoside binding;GO:0097367//carbohydrate derivative binding;GO:0016740//transferase activity;GO:0005488//binding;GO:0097159//organic cyclic compound binding;GO:0016765//transferase activity, transferring alkyl or aryl (other than methyl) groups;GO:0003824//catalytic activity;GO:0036094//small molecule binding;GO:0001883//purine nucleosi…	GO:0044237//cellular metabolic process;GO:0006766//vitamin metabolic process;GO:0044710//single-organism metabolic process;GO:0009235//cobalamin metabolic process;GO:0006767//water-soluble vitamin metabolic process;GO:0046483//heterocycle metabolic process;GO:0044281//small molecule metabolic process;GO:0044699//single-organism process;GO:1901360//organic cyclic compound metabolic process;GO:0044…
NC_030824.1	7782542	7782717	peak_1430	0.915297	.	175	1	175	0	5.91335	4.46207	-1.45128	0.0137047	0.530235	1.86313	0.275532	ncbi_102180871	-	7779793	7821187	XM_018061110.1	mRNA	GIT2	GIT ArfGAP 2	Cellular Processes	Transport and catabolism	ko04144//Endocytosis	K12487	GO:0070161//anchoring junction;GO:0005912//adherens junction;GO:0030055//cell-substrate junction;GO:0030054//cell junction;GO:0005924//cell-substrate adherens junction	GO:0046872//metal ion binding;GO:0043167//ion binding;GO:0005488//binding;GO:0046914//transition metal ion binding;GO:0043169//cation binding	GO:0044699//single-organism process;GO:0007610//behavior;GO:0044708//single-organism behavior
NC_030824.1	7937498	7937673	peak_1432	1.58877	.	175	1	175	0	3.38746	1.76427	-1.62319	0.00511737	0.332455	2.29095	0.478267	ncbi_102175507	+	7927789	7938023	XM_005691578.3	mRNA	C17H12orf43	chromosome 17 C12orf43 homolog	-	-	-	-	-	-	-
NC_030824.1	18051106	18051156	peak_1450	3.98617	.	50	1	50	0	6.69364	-1.30434	-7.99799	0.000620225	0.0631021	3.20745	1.19996	ncbi_102168846	+	18046085	18051197	XM_018061304.1	mRNA	B3GNT4	UDP-GlcNAc:betaGal beta-1,3-N-acetylglucosaminyltransferase 4	Metabolism	Glycan biosynthesis and metabolism;Global and overview maps	ko01100//Metabolic pathways;ko00601//Glycosphingolipid biosynthesis - lacto and neolacto series	K07971	GO:0044425//membrane part;GO:0016020//membrane;GO:0031224//intrinsic component of membrane	GO:0016740//transferase activity;GO:0016757//transferase activity, transferring glycosyl groups;GO:0003824//catalytic activity;GO:0016758//transferase activity, transferring hexosyl groups	GO:0071704//organic substance metabolic process;GO:0036211//protein modification process;GO:0043170//macromolecule metabolic process;GO:0044237//cellular metabolic process;GO:0008152//metabolic process;GO:0044260//cellular macromolecule metabolic process;GO:0044238//primary metabolic process;GO:0006464//cellular protein modification process;GO:0043412//macromolecule modification;GO:0019538//prote…
NC_030824.1	18051106	18051156	peak_1450	3.98617	.	50	1	50	0	6.69364	-1.30434	-7.99799	0.000620225	0.0631021	3.20745	1.19996	ncbi_102178560	-	18051141	18069072	XM_018061305.1	mRNA	DIABLO	diablo IAP-binding mitochondrial protein	Cellular Processes	Cell growth and death	ko04210//Apoptosis;ko04215//Apoptosis - multiple species	K10522	GO:0005622//intracellular;GO:0016020//membrane;GO:0071944//cell periphery;GO:0043226//organelle;GO:0032991//macromolecular complex;GO:0005886//plasma membrane;GO:0043234//protein complex;GO:0043227//membrane-bounded organelle;GO:0005623//cell;GO:0043229//intracellular organelle;GO:0043231//intracellular membrane-bounded organelle;GO:0044424//intracellular part;GO:0043235//receptor complex;GO:0044…	-	GO:0051716//cellular response to stimulus;GO:0012501//programmed cell death;GO:0051247//positive regulation of protein metabolic process;GO:0043280//positive regulation of cysteine-type endopeptidase activity involved in apoptotic process;GO:0065009//regulation of molecular function;GO:0045862//positive regulation of proteolysis;GO:0065007//biological regulation;GO:0009893//positive regulation of…
NC_030824.1	18417064	18417114	peak_1452	0.00402753	.	50	1	50	0	2.81034	0.733516	-2.07682	0.142065	0.997212	0.847512	0.00121241	ncbi_102189146	-	18416815	18418976	XM_005691387.3	mRNA	HCAR2	hydroxycarboxylic acid receptor 2	Environmental Information Processing	Signal transduction	ko04024//cAMP signaling pathway	K08402	GO:0016020//membrane;GO:0031224//intrinsic component of membrane;GO:0044425//membrane part	GO:0004888//transmembrane signaling receptor activity;GO:0099600//transmembrane receptor activity;GO:0060089//molecular transducer activity;GO:0004872//receptor activity;GO:0038023//signaling receptor activity;GO:0004871//signal transducer activity;GO:0004930//G-protein coupled receptor activity	GO:0060341//regulation of cellular localization;GO:0048522//positive regulation of cellular process;GO:0051046//regulation of secretion;GO:0023056//positive regulation of signaling;GO:1903532//positive regulation of secretion by cell;GO:0050896//response to stimulus;GO:0065008//regulation of biological quality;GO:0019222//regulation of metabolic process;GO:0007154//cell communication;GO:0007166//…
NC_030824.1	19062318	19062493	peak_1457	0.00402753	.	175	1	175	0	2.3156	0.952999	-1.3626	0.327693	0.997212	0.484533	0.00121241	ncbi_102182526	-	19061844	19104801	XM_013970619.2	mRNA	RILPL1	Rab interacting lysosomal protein like 1	-	-	-	-	GO:0043231//intracellular membrane-bounded organelle;GO:0044424//intracellular part;GO:0016020//membrane;GO:0015630//microtubule cytoskeleton;GO:0005929//cilium;GO:0043232//intracellular non-membrane-bounded organelle;GO:0043229//intracellular organelle;GO:0044464//cell part;GO:0044422//organelle part;GO:0005622//intracellular;GO:0044430//cytoskeletal part;GO:0043227//membrane-bounded organelle;G…	-	GO:0048468//cell development;GO:0071840//cellular component organization or biogenesis;GO:0008104//protein localization;GO:0050794//regulation of cellular process;GO:0009653//anatomical structure morphogenesis;GO:0051234//establishment of localization;GO:0044763//single-organism cellular process;GO:0045184//establishment of protein localization;GO:0030154//cell differentiation;GO:0065007//biologi…
NC_030824.1	22849303	22849528	peak_1462	1.53382	.	225	1	225	0	5.18904	4.14505	-1.044	0.00641187	0.345361	2.19302	0.461727	ncbi_102176989	-	22849104	22878279	XM_018061409.1	mRNA	SLC15A4	solute carrier family 15 member 4	-	-	-	-	GO:0031224//intrinsic component of membrane;GO:0016020//membrane;GO:0044425//membrane part	GO:0005215//transporter activity;GO:0015291//secondary active transmembrane transporter activity;GO:0022804//active transmembrane transporter activity;GO:0022857//transmembrane transporter activity	GO:0015833//peptide transport;GO:0006810//transport;GO:0051234//establishment of localization;GO:0044763//single-organism cellular process;GO:1902578//single-organism localization;GO:0009987//cellular process;GO:0071705//nitrogen compound transport;GO:0033036//macromolecule localization;GO:0044765//single-organism transport;GO:0044699//single-organism process;GO:0008104//protein localization;GO:0…
NC_030824.1	26182712	26182962	peak_1465	0.0799969	.	250	1	250	0	3.25662	2.15533	-1.10129	0.105386	0.94606	0.977219	0.0240815	ncbi_102172470	-	26178813	26189030	XM_018061445.1	mRNA	DDX51	DEAD-box helicase 51	-	-	-	-	-	GO:0003723//RNA binding;GO:0036094//small molecule binding;GO:0097367//carbohydrate derivative binding;GO:0003676//nucleic acid binding;GO:0003824//catalytic activity;GO:0097159//organic cyclic compound binding;GO:1901363//heterocyclic compound binding;GO:0032549//ribonucleoside binding;GO:0001883//purine nucleoside binding;GO:0001882//nucleoside binding;GO:0032550//purine ribonucleoside binding;…	-
NC_030824.1	27177058	27177208	peak_1469	0.392484	.	150	1	150	0	3.66723	1.58488	-2.08234	0.0379341	0.761817	1.42097	0.11815	ncbi_102173491	+	27154052	27265305	XR_001919402.1	mRNA	ZNF605	zinc finger protein 605	-	-	-	-	-	-	-
NC_030824.1	54922577	54922752	peak_1475	0.233313	.	175	1	175	0	3.98962	2.66195	-1.32767	0.0595928	0.850679	1.22481	0.0702342	ncbi_102180957	+	54825724	54922809	XM_018061562.1	mRNA	IL15	interleukin 15	Human Diseases;Environmental Information Processing;Organismal Systems	Infectious diseases;Immune system;Immune diseases;Cancers;Signal transduction;Signaling molecules and interaction	ko05200//Pathways in cancer;ko04060//Cytokine-cytokine receptor interaction;ko05166//HTLV-I infection;ko04630//Jak-STAT signaling pathway;ko05168//Herpes simplex infection;ko04668//TNF signaling pathway;ko05323//Rheumatoid arthritis;ko04672//Intestinal immune network for IgA production	K05433	-	-	-
NC_030824.1	58826308	58826423	peak_1476	0.392484	.	115	1	115	0	5.21939	3.82763	-1.39176	0.038269	0.761817	1.41715	0.11815	ncbi_102175883	+	58811755	58826423	XM_005691205.3	mRNA	LSM6	LSM6 homolog, U6 small nuclear RNA and mRNA degradation associated	Genetic Information Processing	Transcription;Folding, sorting and degradation	ko03040//Spliceosome;ko03018//RNA degradation	K12625	GO:0043227//membrane-bounded organelle;GO:0043226//organelle;GO:0031982//vesicle;GO:0031988//membrane-bounded vesicle	GO:0003723//RNA binding;GO:1901363//heterocyclic compound binding;GO:0003676//nucleic acid binding;GO:0097159//organic cyclic compound binding;GO:0005488//binding	GO:0010467//gene expression;GO:0008152//metabolic process;GO:0043170//macromolecule metabolic process;GO:0071704//organic substance metabolic process
NC_030824.1	66788053	66788128	peak_1480	0.00402753	.	75	1	75	0	4.49048	3.25382	-1.23666	0.54078	0.997212	0.266979	0.00121241	ncbi_102170079	+	66647765	66820683	XM_018061620.1	mRNA	KIAA0922	KIAA0922 ortholog	-	-	-	-	-	-	-
NC_030825.1	2893124	2893199	peak_1488	0.00402753	.	75	1	75	0	1.77566	0.560645	-1.21502	0.388013	0.997212	0.411153	0.00121241	ncbi_102170450	+	2869300	2894439	XM_018061682.1	mRNA	COG4	component of oligomeric golgi complex 4	-	-	-	-	GO:0005622//intracellular;GO:0044464//cell part;GO:0005623//cell;GO:0016020//membrane;GO:0044424//intracellular part;GO:0043234//protein complex;GO:0043231//intracellular membrane-bounded organelle;GO:0043227//membrane-bounded organelle;GO:0043226//organelle;GO:0043229//intracellular organelle;GO:0032991//macromolecular complex;GO:0044422//organelle part;GO:0031090//organelle membrane	GO:0005488//binding	GO:0008104//protein localization;GO:0071840//cellular component organization or biogenesis;GO:0048193//Golgi vesicle transport;GO:0044085//cellular component biogenesis;GO:0034622//cellular macromolecular complex assembly;GO:0009987//cellular process;GO:0043623//cellular protein complex assembly;GO:0022607//cellular component assembly;GO:0016192//vesicle-mediated transport;GO:0033036//macromolecu…
NC_030825.1	2982920	2983095	peak_1489	0.294823	.	175	1	175	0	3.12318	1.90503	-1.21815	0.0486319	0.815172	1.31308	0.0887506	ncbi_102174772	-	2982846	3001350	XM_018061686.1	mRNA	DDX19A	DEAD-box helicase 19A	-	-	-	-	GO:0043234//protein complex;GO:0044422//organelle part;GO:0043231//intracellular membrane-bounded organelle;GO:0043227//membrane-bounded organelle;GO:0046930//pore complex;GO:0032991//macromolecular complex;GO:0016020//membrane;GO:0031224//intrinsic component of membrane;GO:0005623//cell;GO:0044425//membrane part;GO:0016021//integral component of membrane;GO:0005622//intracellular;GO:0098796//mem…	GO:0016818//hydrolase activity, acting on acid anhydrides, in phosphorus-containing anhydrides;GO:0032550//purine ribonucleoside binding;GO:0001883//purine nucleoside binding;GO:0016462//pyrophosphatase activity;GO:0036094//small molecule binding;GO:0032549//ribonucleoside binding;GO:0003824//catalytic activity;GO:0017111//nucleoside-triphosphatase activity;GO:0005488//binding;GO:0016817//hydrola…	GO:0008104//protein localization;GO:0050658//RNA transport;GO:0071705//nitrogen compound transport;GO:0050657//nucleic acid transport;GO:0071702//organic substance transport;GO:0033036//macromolecule localization;GO:0015931//nucleobase-containing compound transport;GO:0051236//establishment of RNA localization;GO:0006403//RNA localization;GO:0051234//establishment of localization;GO:0051179//loca…
NC_030825.1	3010829	3010879	peak_1492	0.386364	.	50	1	50	0	2.61876	4.6321	2.01334	0.0396638	0.765055	1.40161	0.116307	ncbi_106501919	-	3008830	3030322	XM_018061689.1	mRNA	LOC106501919	ATP-dependent RNA helicase DDX19B	-	-	-	-	-	GO:0032549//ribonucleoside binding;GO:0001882//nucleoside binding;GO:0017111//nucleoside-triphosphatase activity;GO:0016817//hydrolase activity, acting on acid anhydrides;GO:0036094//small molecule binding;GO:0016462//pyrophosphatase activity;GO:0003824//catalytic activity;GO:0032550//purine ribonucleoside binding;GO:1901363//heterocyclic compound binding;GO:0016787//hydrolase activity;GO:0001883…	-
NC_030825.1	4035349	4035524	peak_1495	0.00402753	.	175	1	175	0	4.23855	2.99563	-1.24293	0.158499	0.997212	0.799973	0.00121241	ncbi_106503087	-	4034750	4048595	XM_018061727.1	mRNA	TMEM170A	transmembrane protein 170A	-	-	-	-	-	-	-
NC_030825.1	11784858	11785058	peak_1501	0.386364	.	200	1	200	0	5.03549	3.89809	-1.13741	0.0392915	0.765055	1.4057	0.116307	ncbi_102183994	-	11784809	11829970	XM_018061778.1	mRNA	MBTPS1	membrane bound transcription factor peptidase, site 1	Genetic Information Processing	Folding, sorting and degradation	ko04141//Protein processing in endoplasmic reticulum	K08653	-	-	-
NC_030825.1	15452029	15452104	peak_1507	0.00402753	.	75	1	75	0	2.85404	1.70323	-1.15081	0.490557	0.997212	0.30931	0.00121241	ncbi_102191072	-	15451405	15529169	XM_018061870.1	mRNA	CBFA2T3	CBFA2/RUNX1 translocation partner 3	-	-	-	-	-	-	-
NC_030825.1	22261898	22262048	peak_1513	0.00402753	.	150	1	150	0	2.72225	1.08812	-1.63413	0.32049	0.997212	0.494185	0.00121241	ncbi_102173029	-	22261649	22271129	XM_005691947.3	mRNA	ORC6	origin recognition complex subunit 6	Cellular Processes	Cell growth and death	ko04110//Cell cycle	K02608	GO:0005623//cell;GO:0043227//membrane-bounded organelle;GO:0043228//non-membrane-bounded organelle;GO:0005694//chromosome;GO:0000808//origin recognition complex;GO:0044446//intracellular organelle part;GO:0043232//intracellular non-membrane-bounded organelle;GO:0044422//organelle part;GO:0043226//organelle;GO:0043229//intracellular organelle;GO:0005622//intracellular;GO:0043231//intracellular mem…	GO:0003676//nucleic acid binding;GO:1901363//heterocyclic compound binding;GO:0097159//organic cyclic compound binding;GO:0005488//binding	GO:0044237//cellular metabolic process;GO:1901360//organic cyclic compound metabolic process;GO:0006139//nucleobase-containing compound metabolic process;GO:0043170//macromolecule metabolic process;GO:0044249//cellular biosynthetic process;GO:0044260//cellular macromolecule metabolic process;GO:0034645//cellular macromolecule biosynthetic process;GO:0071704//organic substance metabolic process;GO…
NC_030825.1	36063952	36064002	peak_1519	1.3185	.	50	1	50	0	3.07739	0.796608	-2.28078	0.00790252	0.400952	2.10223	0.396907	ncbi_102180248	-	36063928	36071418	XM_005692127.3	mRNA	TRADD	TNFRSF1A associated via death domain	Human Diseases;Cellular Processes;Organismal Systems;Environmental Information Processing	Cancers;Immune system;Infectious diseases;Cell growth and death;Endocrine system;Signal transduction	ko05165//Human papillomavirus infection;ko04010//MAPK signaling pathway;ko05163//Human cytomegalovirus infection;ko05169//Epstein-Barr virus infection;ko05203//Viral carcinogenesis;ko05167//Kaposi sarcoma-associated herpesvirus infection;ko05152//Tuberculosis;ko04217//Necroptosis;ko04210//Apoptosis;ko05160//Hepatitis C;ko04668//TNF signaling pathway;ko04071//Sphingolipid signaling pathway;ko04622…	K03171	GO:0005623//cell;GO:0032991//macromolecular complex;GO:0044424//intracellular part;GO:0043227//membrane-bounded organelle;GO:0043234//protein complex;GO:0043226//organelle;GO:0043228//non-membrane-bounded organelle;GO:0043232//intracellular non-membrane-bounded organelle;GO:0005622//intracellular;GO:0044464//cell part;GO:0043229//intracellular organelle;GO:0043231//intracellular membrane-bounded …	GO:0005488//binding;GO:0019904//protein domain specific binding;GO:0019899//enzyme binding;GO:0005515//protein binding	GO:0016265//death;GO:0008219//cell death;GO:0023052//signaling;GO:1902531//regulation of intracellular signal transduction;GO:0042635//positive regulation of hair cycle;GO:0044700//single organism signaling;GO:0051239//regulation of multicellular organismal process;GO:0009966//regulation of signal transduction;GO:0007166//cell surface receptor signaling pathway;GO:0043122//regulation of I-kappaB …
NC_030825.1	37572151	37572326	peak_1524	0.00402753	.	175	1	175	0	3.73575	2.43992	-1.29582	0.270761	0.997212	0.567414	0.00121241	ncbi_102182063	+	37390974	37572568	XM_018062195.1	mRNA	TANGO6	transport and golgi organization 6 homolog	-	-	-	-	-	-	-
NC_030825.1	37598129	37598179	peak_1525	0.00402753	.	50	1	50	0	5.03474	3.3298	-1.70494	0.276019	0.997212	0.559061	0.00121241	ncbi_102170999	+	37572658	37599097	XM_018062201.1	mRNA	HAS3	hyaluronan synthase 3	-	-	-	-	GO:0005576//extracellular region;GO:0044421//extracellular region part	GO:0003824//catalytic activity;GO:0008194//UDP-glycosyltransferase activity;GO:0016757//transferase activity, transferring glycosyl groups;GO:0016740//transferase activity	GO:0080090//regulation of primary metabolic process;GO:0048518//positive regulation of biological process;GO:0071704//organic substance metabolic process;GO:0044262//cellular carbohydrate metabolic process;GO:0044763//single-organism cellular process;GO:2000112//regulation of cellular macromolecule biosynthetic process;GO:0031323//regulation of cellular metabolic process;GO:0009058//biosynthetic …
NC_030825.1	39623935	39623985	peak_1532	0.14614	.	50	1	50	0	3.73571	-0.174633	-3.91034	0.075723	0.903665	1.12077	0.0439925	ncbi_102184837	+	39463151	39628247	XM_018062220.1	mRNA	ZFHX3	zinc finger homeobox 3	Cellular Processes	Cellular community - eukaryotes	ko04550//Signaling pathways regulating pluripotency of stem cells	K09378	GO:0043229//intracellular organelle;GO:0005622//intracellular;GO:0043231//intracellular membrane-bounded organelle;GO:0043226//organelle;GO:0032991//macromolecular complex;GO:0043227//membrane-bounded organelle;GO:0043234//protein complex;GO:0044464//cell part;GO:0005623//cell;GO:0044424//intracellular part	GO:0003676//nucleic acid binding;GO:0097159//organic cyclic compound binding;GO:0000975//regulatory region DNA binding;GO:0046872//metal ion binding;GO:0005488//binding;GO:1901363//heterocyclic compound binding;GO:0005515//protein binding;GO:0001067//regulatory region nucleic acid binding;GO:0003677//DNA binding;GO:0046914//transition metal ion binding;GO:0043167//ion binding;GO:0043169//cation b…	GO:0051147//regulation of muscle cell differentiation;GO:2000112//regulation of cellular macromolecule biosynthetic process;GO:0051171//regulation of nitrogen compound metabolic process;GO:2001141//regulation of RNA biosynthetic process;GO:0019222//regulation of metabolic process;GO:0045661//regulation of myoblast differentiation;GO:1903506//regulation of nucleic acid-templated transcription;GO:0…
NC_030825.1	39627985	39628160	peak_1533	0	.	175	1	175	0	4.3466	1.75549	-2.59111	NA	NA	NA	NA	ncbi_108637979	-	39626093	39749814	XR_001919475.1	lncRNA	LOC108637979	-	-	-	-	-	-	-	-
NC_030825.1	44349394	44349569	peak_1536	0.124607	.	175	1	175	0	2.74147	1.68026	-1.06121	0.083879	0.917254	1.07635	0.0375104	ncbi_106503123	+	44342358	44353879	XM_013971291.2	mRNA	NUDT19	nudix hydrolase 19	Cellular Processes	Transport and catabolism	ko04146//Peroxisome	K13355	GO:0005622//intracellular;GO:0005623//cell;GO:0043229//intracellular organelle;GO:0044464//cell part;GO:0043226//organelle;GO:0043227//membrane-bounded organelle;GO:0043231//intracellular membrane-bounded organelle;GO:0044424//intracellular part	GO:0003824//catalytic activity	-
NC_030825.1	44865125	44865300	peak_1540	0.177577	.	175	1	175	0	4.0143	2.97174	-1.04256	0.0635097	0.884186	1.19716	0.0534562	ncbi_102177433	+	44856076	44865611	XM_018062279.1	mRNA	CEBPG	CCAAT/enhancer binding protein gamma	Human Diseases	Infectious diseases	ko05152//Tuberculosis	K10049	GO:0043227//membrane-bounded organelle;GO:0044464//cell part;GO:0043229//intracellular organelle;GO:0044424//intracellular part;GO:0005623//cell;GO:0005622//intracellular;GO:0043231//intracellular membrane-bounded organelle;GO:0043226//organelle	GO:0003677//DNA binding;GO:0097159//organic cyclic compound binding;GO:1901363//heterocyclic compound binding;GO:0005488//binding;GO:0003676//nucleic acid binding;GO:0005515//protein binding;GO:0046983//protein dimerization activity;GO:0001071//nucleic acid binding transcription factor activity	GO:0080090//regulation of primary metabolic process;GO:0007275//multicellular organism development;GO:0048534//hematopoietic or lymphoid organ development;GO:0080135//regulation of cellular response to stress;GO:0032649//regulation of interferon-gamma production;GO:0030098//lymphocyte differentiation;GO:0048731//system development;GO:0060255//regulation of macromolecule metabolic process;GO:00327…
NC_030825.1	47277216	47277356	peak_1542	0.14614	.	140	1	140	0	7.17372	3.30039	-3.87333	0.0766996	0.903665	1.11521	0.0439925	ncbi_102172004	+	47270985	47277356	XM_018063328.1	mRNA	ZBTB32	zinc finger and BTB domain containing 32	-	-	-	-	GO:0044424//intracellular part;GO:0005622//intracellular;GO:0043226//organelle;GO:0005623//cell;GO:0043227//membrane-bounded organelle;GO:0043229//intracellular organelle;GO:0044464//cell part;GO:0043231//intracellular membrane-bounded organelle	GO:0043167//ion binding;GO:0000989//transcription factor activity, transcription factor binding;GO:0005488//binding;GO:0097159//organic cyclic compound binding;GO:0003712//transcription cofactor activity;GO:0000988//transcription factor activity, protein binding;GO:0043169//cation binding	GO:0048534//hematopoietic or lymphoid organ development;GO:0009889//regulation of biosynthetic process;GO:0065007//biological regulation;GO:0019219//regulation of nucleobase-containing compound metabolic process;GO:0048523//negative regulation of cellular process;GO:0044707//single-multicellular organism process;GO:0046649//lymphocyte activation;GO:0010605//negative regulation of macromolecule me…
NC_030825.1	47480141	47480286	peak_1543	0.00402753	.	145	1	145	0	4.49346	3.01891	-1.47456	0.215771	0.997212	0.666007	0.00121241	ncbi_102174964	+	47472842	47480286	XM_018063316.1	mRNA	LRFN3	leucine rich repeat and fibronectin type III domain containing 3	-	-	-	-	GO:0045202//synapse;GO:0097458//neuron part;GO:0005886//plasma membrane;GO:0016020//membrane;GO:0005623//cell;GO:0071944//cell periphery;GO:0098805//whole membrane;GO:0043005//neuron projection;GO:0042995//cell projection;GO:0098589//membrane region;GO:0097060//synaptic membrane;GO:0044425//membrane part;GO:0044459//plasma membrane part;GO:0044456//synapse part;GO:0031224//intrinsic component of …	-	-
NC_030825.1	49039680	49039780	peak_1547	0.425765	.	100	1	100	0	2.81998	1.25483	-1.56515	0.0330623	0.744444	1.48067	0.128168	ncbi_102178656	+	49027505	49039782	XM_005692524.3	mRNA	KCNK6	potassium two pore domain channel subfamily K member 6	-	-	-	-	-	-	-
NC_030825.1	52888712	52888862	peak_1558	14.4694	.	150	1	150	0	1.61897	-1.74097	-3.35995	1.81e-07	4.41e-05	6.74269	4.35573	ncbi_102183631	-	52884642	52895927	XR_001919508.1	mRNA	IRGQ	immunity related GTPase Q	-	-	-	-	-	-	-
NC_030825.1	53352656	53352856	peak_1560	0.411966	.	200	1	200	0	5.46773	3.7634	-1.70432	0.0358425	0.751598	1.4456	0.124014	ncbi_102168569	-	53352007	53373167	XM_005692633.3	mRNA	ZNF180	zinc finger protein 180	-	-	-	-	GO:0044464//cell part;GO:0005623//cell	GO:0043167//ion binding;GO:0043169//cation binding;GO:0005488//binding	GO:0065007//biological regulation;GO:0050789//regulation of biological process;GO:0019222//regulation of metabolic process;GO:0060255//regulation of macromolecule metabolic process;GO:0010468//regulation of gene expression
NC_030825.1	53820109	53820284	peak_1564	0.63513	.	175	1	175	0	2.72953	1.66678	-1.06275	0.0213908	0.643883	1.66977	0.191193	ncbi_102169754	+	53813200	53820441	XM_005701773.3	mRNA	GEMIN7	gem nuclear organelle associated protein 7	Genetic Information Processing	Translation	ko03013//RNA transport	K13135	GO:0005623//cell;GO:0005622//intracellular;GO:0005654//nucleoplasm;GO:0005737//cytoplasm;GO:0044422//organelle part;GO:0043227//membrane-bounded organelle;GO:0005634//nucleus;GO:0043229//intracellular organelle;GO:0032991//macromolecular complex;GO:0043234//protein complex;GO:0043226//organelle;GO:0044428//nuclear part;GO:0070013//intracellular organelle lumen;GO:0031974//membrane-enclosed lumen;…	-	-
NC_030825.1	53866941	53867091	peak_1566	0.00402753	.	150	1	150	0	6.32091	4.97212	-1.34879	0.288415	0.997212	0.539983	0.00121241	ncbi_102186427	-	53866942	53877641	XM_018062577.1	mRNA	NKPD1	NTPase, KAP family P-loop domain containing 1	-	-	-	-	-	-	-
NC_030825.1	54004808	54004983	peak_1567	0.00402753	.	175	1	175	0	2.65233	1.64767	-1.00465	0.184772	0.997212	0.733364	0.00121241	ncbi_102187523	+	53975440	54005503	XM_018062591.1	mRNA	MARK4	microtubule affinity regulating kinase 4	-	-	-	-	GO:0032991//macromolecular complex;GO:0044424//intracellular part;GO:0044464//cell part;GO:0044446//intracellular organelle part;GO:0044444//cytoplasmic part;GO:0043232//intracellular non-membrane-bounded organelle;GO:0043226//organelle;GO:0005623//cell;GO:0043234//protein complex;GO:0043229//intracellular organelle;GO:0005856//cytoskeleton;GO:0042995//cell projection;GO:0015630//microtubule cyto…	GO:0097159//organic cyclic compound binding;GO:0097367//carbohydrate derivative binding;GO:0016301//kinase activity;GO:0032550//purine ribonucleoside binding;GO:0005515//protein binding;GO:0016773//phosphotransferase activity, alcohol group as acceptor;GO:0001883//purine nucleoside binding;GO:0032182//ubiquitin-like protein binding;GO:0004672//protein kinase activity;GO:0016772//transferase activ…	GO:0032501//multicellular organismal process;GO:0032502//developmental process;GO:0006793//phosphorus metabolic process;GO:0044767//single-organism developmental process;GO:1902589//single-organism organelle organization;GO:0008219//cell death;GO:0007017//microtubule-based process;GO:0007010//cytoskeleton organization;GO:0071840//cellular component organization or biogenesis;GO:0044770//cell cycl…
NC_030825.1	55952141	55952316	peak_1573	0.00402753	.	175	1	175	0	7.89053	5.82746	-2.06307	0.302875	0.997212	0.518736	0.00121241	ncbi_102174422	+	55929921	55952398	XM_018062691.1	mRNA	C18H19orf68	chromosome 18 C19orf68 homolog	-	-	-	-	-	GO:0043169//cation binding;GO:0043167//ion binding;GO:0005488//binding;GO:0046872//metal ion binding;GO:0046914//transition metal ion binding	GO:0044257//cellular protein catabolic process;GO:0043170//macromolecule metabolic process;GO:0044699//single-organism process;GO:0030163//protein catabolic process;GO:0044237//cellular metabolic process;GO:0008152//metabolic process;GO:0009057//macromolecule catabolic process;GO:0044265//cellular macromolecule catabolic process;GO:0009056//catabolic process;GO:0032501//multicellular organismal p…
NC_030825.1	56373746	56373921	peak_1578	0.00402753	.	175	1	175	0	5.05969	3.85758	-1.20212	0.240615	0.997212	0.618677	0.00121241	ncbi_102179129	-	56373047	56378786	XM_018062734.1	mRNA	MAMSTR	MEF2 activating motif and SAP domain containing transcriptional regulator	-	-	-	-	GO:0044424//intracellular part;GO:0043227//membrane-bounded organelle;GO:0043226//organelle;GO:0043229//intracellular organelle;GO:0005623//cell;GO:0044464//cell part;GO:0043231//intracellular membrane-bounded organelle;GO:0005622//intracellular	-	GO:0031323//regulation of cellular metabolic process;GO:0050793//regulation of developmental process;GO:0051153//regulation of striated muscle cell differentiation;GO:0050789//regulation of biological process;GO:0031326//regulation of cellular biosynthetic process;GO:1903506//regulation of nucleic acid-templated transcription;GO:0010556//regulation of macromolecule biosynthetic process;GO:0050794…
NC_030825.1	58588777	58588952	peak_1587	0.100714	.	175	1	175	0	4.66545	6.58122	1.91577	0.0977723	0.932571	1.00978	0.0303179	ncbi_108633328	+	58585330	58589167	XM_018062958.1	mRNA	LOC108633328	cytoplasmic tRNA 2-thiolation protein 1-like	Genetic Information Processing	Folding, sorting and degradation	ko04122//Sulfur relay system	K14168	GO:0005623//cell;GO:0043226//organelle;GO:0005737//cytoplasm;GO:0005622//intracellular;GO:0044464//cell part;GO:0043227//membrane-bounded organelle;GO:0044444//cytoplasmic part;GO:0044424//intracellular part;GO:0043231//intracellular membrane-bounded organelle;GO:0043229//intracellular organelle	GO:0003723//RNA binding;GO:0003824//catalytic activity;GO:0097159//organic cyclic compound binding;GO:0016772//transferase activity, transferring phosphorus-containing groups;GO:1901363//heterocyclic compound binding;GO:0003676//nucleic acid binding;GO:0016740//transferase activity;GO:0005488//binding	GO:0016070//RNA metabolic process;GO:0009451//RNA modification;GO:0010467//gene expression;GO:0036211//protein modification process;GO:0019538//protein metabolic process;GO:0006399//tRNA metabolic process;GO:0032446//protein modification by small protein conjugation;GO:0090304//nucleic acid metabolic process;GO:0008033//tRNA processing;GO:0008152//metabolic process;GO:0006725//cellular aromatic c…
NC_030825.1	58770906	58770981	peak_1588	0.00402753	.	75	1	75	0	4.32467	2.69611	-1.62857	0.23318	0.997212	0.632309	0.00121241	ncbi_102173963	-	58770632	58791780	XM_018062942.1	mRNA	LOC102173963	zinc finger protein OZF	-	-	-	-	-	-	-
NC_030825.1	62442176	62442226	peak_1593	1.58877	.	50	1	50	0	2.69066	-1.96636	-4.65703	0.0057651	0.332455	2.23919	0.478267	ncbi_102191549	-	62441927	62459855	XM_018063017.1	mRNA	LOC102191549	cationic amino acid transporter 3-like	-	-	-	-	GO:0044425//membrane part;GO:0031224//intrinsic component of membrane;GO:0016020//membrane	GO:0008509//anion transmembrane transporter activity;GO:0046943//carboxylic acid transmembrane transporter activity;GO:0022857//transmembrane transporter activity;GO:0022892//substrate-specific transporter activity;GO:0022891//substrate-specific transmembrane transporter activity;GO:0005342//organic acid transmembrane transporter activity;GO:0015075//ion transmembrane transporter activity;GO:0008…	-
NC_030825.1	62616013	62616213	peak_1594	0.00402753	.	200	1	200	0	6.28132	4.9317	-1.34962	0.302107	0.997212	0.51984	0.00121241	ncbi_102170417	-	62616014	62639287	XM_018063023.1	mRNA	LOC102170417	cationic amino acid transporter 3	-	-	-	-	GO:0016020//membrane;GO:0044425//membrane part;GO:0031224//intrinsic component of membrane	GO:0015075//ion transmembrane transporter activity;GO:0022857//transmembrane transporter activity;GO:0022891//substrate-specific transmembrane transporter activity;GO:0008514//organic anion transmembrane transporter activity;GO:0046943//carboxylic acid transmembrane transporter activity;GO:0005215//transporter activity;GO:0022892//substrate-specific transporter activity;GO:0008509//anion transmem…	-
NC_030825.1	62835322	62835511	peak_1595	0.00402753	.	189	1	189	0	7.56195	6.26603	-1.29593	0.192983	0.997212	0.714482	0.00121241	ncbi_108633258	+	62809793	62835511	XM_018063028.1	mRNA	LOC108633258	cationic amino acid transporter 3-like	-	-	-	-	GO:0044425//membrane part;GO:0031224//intrinsic component of membrane;GO:0016020//membrane	GO:0005215//transporter activity;GO:0008509//anion transmembrane transporter activity;GO:0005342//organic acid transmembrane transporter activity;GO:0046943//carboxylic acid transmembrane transporter activity;GO:0022891//substrate-specific transmembrane transporter activity;GO:0022857//transmembrane transporter activity;GO:0015075//ion transmembrane transporter activity;GO:0022892//substrate-spec…	-
NC_030825.1	62914741	62914916	peak_1596	0.00402753	.	175	1	175	0	5.99152	4.05552	-1.936	0.150785	0.997212	0.821641	0.00121241	ncbi_102183956	+	62887764	62914954	XM_018063024.1	mRNA	LOC102183956	cationic amino acid transporter 3	-	-	-	-	GO:0031224//intrinsic component of membrane;GO:0044425//membrane part;GO:0016020//membrane	GO:0005215//transporter activity;GO:0015075//ion transmembrane transporter activity;GO:0008514//organic anion transmembrane transporter activity;GO:0022891//substrate-specific transmembrane transporter activity;GO:0008509//anion transmembrane transporter activity;GO:0005342//organic acid transmembrane transporter activity;GO:0022892//substrate-specific transporter activity;GO:0046943//carboxylic …	-
NC_030825.1	63867655	63867855	peak_1603	0.00402753	.	200	1	200	0	4.18696	5.56592	1.37897	0.179774	0.997212	0.745274	0.00121241	ncbi_108638048	+	63866481	63870748	XM_018063073.1	mRNA	TMEM238	transmembrane protein 238	-	-	-	-	GO:0031224//intrinsic component of membrane;GO:0044425//membrane part;GO:0016020//membrane	GO:0016740//transferase activity;GO:0003824//catalytic activity	-
NC_030825.1	64025720	64025870	peak_1604	4.94154	.	150	1	150	0	6.7015	-1.49009	-8.19158	0.00023693	0.0325423	3.62538	1.48755	ncbi_102187159	+	64018850	64025952	XM_018063095.1	mRNA	DNAAF3	dynein axonemal assembly factor 3	-	-	-	-	GO:0005622//intracellular;GO:0044464//cell part;GO:0005623//cell;GO:0044424//intracellular part	-	GO:0030030//cell projection organization;GO:0006996//organelle organization;GO:0065003//macromolecular complex assembly;GO:0044085//cellular component biogenesis;GO:0071840//cellular component organization or biogenesis;GO:0070925//organelle assembly;GO:0070271//protein complex biogenesis;GO:0010927//cellular component assembly involved in morphogenesis;GO:0022607//cellular component assembly;GO:…
NC_030825.1	66175826	66176001	peak_1609	0.00402753	.	175	1	175	0	3.02685	0.566771	-2.46008	0.238714	0.997212	0.622122	0.00121241	ncbi_102176259	-	66174752	66182479	XM_005693011.3	mRNA	LOC102176259	zinc finger protein 772	-	-	-	-	GO:0044464//cell part;GO:0005623//cell	GO:0043167//ion binding;GO:0043169//cation binding;GO:0005488//binding	GO:0019222//regulation of metabolic process;GO:0010468//regulation of gene expression;GO:0050789//regulation of biological process;GO:0065007//biological regulation;GO:0060255//regulation of macromolecule metabolic process
NC_030826.1	5259637	5259812	peak_1617	0.00402753	.	175	1	175	0	5.81605	3.83317	-1.98289	0.280441	0.997212	0.552158	0.00121241	ncbi_102176260	-	5259413	5310790	XM_018064078.1	mRNA	MMD	monocyte to macrophage differentiation associated	-	-	-	-	GO:0005623//cell;GO:0031224//intrinsic component of membrane;GO:0016020//membrane;GO:0044444//cytoplasmic part;GO:0031090//organelle membrane;GO:0000323//lytic vacuole;GO:0043231//intracellular membrane-bounded organelle;GO:0010008//endosome membrane;GO:0005773//vacuole;GO:0043227//membrane-bounded organelle;GO:0005774//vacuolar membrane;GO:0098588//bounding membrane of organelle;GO:0005737//cyto…	GO:0016301//kinase activity;GO:0060089//molecular transducer activity;GO:0003824//catalytic activity;GO:0016772//transferase activity, transferring phosphorus-containing groups;GO:0016740//transferase activity	GO:0033036//macromolecule localization;GO:0050794//regulation of cellular process;GO:0050793//regulation of developmental process;GO:0042327//positive regulation of phosphorylation;GO:0001934//positive regulation of protein phosphorylation;GO:0080090//regulation of primary metabolic process;GO:0019222//regulation of metabolic process;GO:0050789//regulation of biological process;GO:0060255//regula…
NC_030826.1	9994859	9994934	peak_1620	0.00402753	.	75	1	75	0	2.07439	1.02244	-1.05195	0.143318	0.997212	0.843698	0.00121241	ncbi_102189791	+	9933530	9998729	XM_018064138.1	mRNA	YPEL2	yippee like 2	-	-	-	-	GO:0044464//cell part;GO:0043231//intracellular membrane-bounded organelle;GO:0005623//cell;GO:0005622//intracellular;GO:0044424//intracellular part;GO:0043229//intracellular organelle;GO:0043226//organelle;GO:0043227//membrane-bounded organelle	-	-
NC_030826.1	10288525	10293082	peak_1621	0.100714	.	4557	1	4557	0	1.86856	-2.30088	-4.16944	0.0891781	0.932571	1.04974	0.0303179	ncbi_102169046	-	10293078	10301649	XM_005693128.3	mRNA	PTRH2	peptidyl-tRNA hydrolase 2	-	-	-	-	-	-	-
NC_030826.1	10288525	10293082	peak_1621	0.100714	.	4557	1	4557	0	1.86856	-2.30088	-4.16944	0.0891781	0.932571	1.04974	0.0303179	ncbi_102191456	+	10224449	10293082	XM_005693123.3	mRNA	CLTC	clathrin heavy chain	Cellular Processes;Organismal Systems;Human Diseases	Transport and catabolism;Nervous system;Neurodegenerative diseases;Excretory system;Infectious diseases	ko04144//Endocytosis;ko05016//Huntington disease;ko04142//Lysosome;ko05100//Bacterial invasion of epithelial cells;ko04721//Synaptic vesicle cycle;ko04961//Endocrine and other factor-regulated calcium reabsorption	K04646	GO:0048770//pigment granule;GO:0005912//adherens junction;GO:0031410//cytoplasmic vesicle;GO:0098588//bounding membrane of organelle;GO:0097458//neuron part;GO:0030055//cell-substrate junction;GO:0044425//membrane part;GO:0043226//organelle;GO:0044459//plasma membrane part;GO:0042995//cell projection;GO:0071944//cell periphery;GO:0016020//membrane;GO:0033267//axon part;GO:0005856//cytoskeleton;GO…	GO:0097159//organic cyclic compound binding;GO:0008092//cytoskeletal protein binding;GO:0033218//amide binding;GO:0003676//nucleic acid binding;GO:0003723//RNA binding;GO:0005515//protein binding;GO:1901363//heterocyclic compound binding;GO:0030276//clathrin binding;GO:0019899//enzyme binding;GO:0019900//kinase binding;GO:0005488//binding	GO:0007052//mitotic spindle organization;GO:1902589//single-organism organelle organization;GO:0010556//regulation of macromolecule biosynthetic process;GO:0000278//mitotic cell cycle;GO:0006810//transport;GO:0008104//protein localization;GO:0071840//cellular component organization or biogenesis;GO:0007017//microtubule-based process;GO:0050794//regulation of cellular process;GO:0007010//cytoskele…
NC_030826.1	10444810	10444985	peak_1623	0.00402753	.	175	1	175	0	3.98859	2.06336	-1.92523	0.245843	0.997212	0.609342	0.00121241	ncbi_102169510	-	10444586	10468156	XM_005693132.3	mRNA	TUBD1	tubulin delta 1	-	-	-	-	GO:0005856//cytoskeleton;GO:0043232//intracellular non-membrane-bounded organelle;GO:0044424//intracellular part;GO:0005622//intracellular;GO:0043229//intracellular organelle;GO:0044464//cell part;GO:0015630//microtubule cytoskeleton;GO:0043231//intracellular membrane-bounded organelle;GO:0043226//organelle;GO:0043227//membrane-bounded organelle;GO:0032991//macromolecular complex;GO:0005623//cell…	GO:0097159//organic cyclic compound binding;GO:0001883//purine nucleoside binding;GO:1901363//heterocyclic compound binding;GO:0005198//structural molecule activity;GO:0032550//purine ribonucleoside binding;GO:0016462//pyrophosphatase activity;GO:0032549//ribonucleoside binding;GO:0097367//carbohydrate derivative binding;GO:0017111//nucleoside-triphosphatase activity;GO:0016787//hydrolase activit…	GO:0071840//cellular component organization or biogenesis;GO:0065003//macromolecular complex assembly;GO:0071822//protein complex subunit organization;GO:0044763//single-organism cellular process;GO:0034622//cellular macromolecular complex assembly;GO:0022607//cellular component assembly;GO:0070271//protein complex biogenesis;GO:0044699//single-organism process;GO:0016043//cellular component orga…
NC_030826.1	10444810	10444985	peak_1623	0.00402753	.	175	1	175	0	3.98859	2.06336	-1.92523	0.245843	0.997212	0.609342	0.00121241	ncbi_108638243	+	10433322	10446944	XR_001919667.1	lncRNA	LOC108638243	-	-	-	-	-	-	-	-
NC_030826.1	14755556	14755756	peak_1631	0.14614	.	200	1	200	0	3.43834	2.35018	-1.08816	0.0753942	0.903665	1.12266	0.0439925	ncbi_102173777	-	14753732	14756613	XM_005693209.3	mRNA	ZNF830	zinc finger protein 830	-	-	-	-	GO:0043227//membrane-bounded organelle;GO:0044424//intracellular part;GO:0031981//nuclear lumen;GO:0070013//intracellular organelle lumen;GO:0031974//membrane-enclosed lumen;GO:0005623//cell;GO:0043233//organelle lumen;GO:0043231//intracellular membrane-bounded organelle;GO:0016604//nuclear body;GO:0043229//intracellular organelle;GO:0044428//nuclear part;GO:0005654//nucleoplasm;GO:0044451//nucle…	-	GO:1901360//organic cyclic compound metabolic process;GO:0043170//macromolecule metabolic process;GO:0006261//DNA-dependent DNA replication;GO:0016043//cellular component organization;GO:0071704//organic substance metabolic process;GO:0051716//cellular response to stimulus;GO:0010669//epithelial structure maintenance;GO:0071840//cellular component organization or biogenesis;GO:0044699//single-org…
NC_030826.1	17671077	17671177	peak_1635	0.14614	.	100	1	100	0	2.27805	-0.177703	-2.45576	0.074912	0.903665	1.12545	0.0439925	ncbi_102188250	-	17670828	17699989	XM_018064258.1	mRNA	ADAP2	ArfGAP with dual PH domains 2	-	-	-	-	GO:0044424//intracellular part;GO:0016020//membrane;GO:0005623//cell;GO:0044464//cell part;GO:0005622//intracellular	GO:0046914//transition metal ion binding;GO:0046872//metal ion binding;GO:0043167//ion binding;GO:0043169//cation binding;GO:0043168//anion binding;GO:0005488//binding	GO:0044699//single-organism process;GO:0032502//developmental process;GO:0044767//single-organism developmental process
NC_030826.1	19671823	19671961	peak_1636	0.51457	.	138	1	138	0	2.73446	1.16621	-1.56825	0.0270114	0.700002	1.56845	0.154901	ncbi_102186336	+	19666753	19671961	XM_005693251.3	mRNA	TMEM199	transmembrane protein 199	-	-	-	-	GO:0016020//membrane;GO:0031224//intrinsic component of membrane;GO:0044425//membrane part	-	-
NC_030826.1	20421616	20421666	peak_1641	0.297736	.	50	1	50	0	0.784342	-2.50799	-3.29233	0.0468205	0.813528	1.32956	0.0896276	ncbi_102169792	+	20413650	20429136	XM_005693277.2	mRNA	CRYBA1	crystallin beta A1	-	-	-	-	-	GO:0046983//protein dimerization activity;GO:0005198//structural molecule activity;GO:0005515//protein binding;GO:0005488//binding	GO:0007275//multicellular organism development;GO:0048856//anatomical structure development;GO:0048513//animal organ development;GO:0044767//single-organism developmental process;GO:0032501//multicellular organismal process;GO:0044707//single-multicellular organism process;GO:0032502//developmental process;GO:0044699//single-organism process;GO:0007423//sensory organ development;GO:0001654//eye d…
NC_030826.1	20421616	20421666	peak_1641	0.297736	.	50	1	50	0	0.784342	-2.50799	-3.29233	0.0468205	0.813528	1.32956	0.0896276	ncbi_102170084	-	20421260	20448660	XM_005693278.3	mRNA	NUFIP2	NUFIP2, FMR1 interacting protein 2	-	-	-	-	GO:1990904//ribonucleoprotein complex;GO:0030529//intracellular ribonucleoprotein complex;GO:0043226//organelle;GO:0043228//non-membrane-bounded organelle;GO:0043231//intracellular membrane-bounded organelle;GO:0005840//ribosome;GO:0044464//cell part;GO:0044424//intracellular part;GO:0043232//intracellular non-membrane-bounded organelle;GO:0043227//membrane-bounded organelle;GO:0005623//cell;GO:0…	GO:0003676//nucleic acid binding;GO:0003723//RNA binding;GO:0097159//organic cyclic compound binding;GO:0005488//binding;GO:1901363//heterocyclic compound binding	-
NC_030826.1	21353533	21353708	peak_1643	0.0735346	.	175	1	175	0	3.48961	2.2615	-1.2281	0.106338	0.950307	0.973311	0.0221361	ncbi_102173329	+	21281965	21353741	XM_013971902.2	mRNA	CPD	carboxypeptidase D	-	-	-	-	GO:0031988//membrane-bounded vesicle;GO:0043226//organelle;GO:0043227//membrane-bounded organelle;GO:0031982//vesicle	GO:0070011//peptidase activity, acting on L-amino acid peptides;GO:0043167//ion binding;GO:0043169//cation binding;GO:0003824//catalytic activity;GO:0004180//carboxypeptidase activity;GO:0016787//hydrolase activity;GO:0008238//exopeptidase activity;GO:0008233//peptidase activity;GO:0046914//transition metal ion binding;GO:0005488//binding;GO:0046872//metal ion binding	GO:0071704//organic substance metabolic process;GO:0019538//protein metabolic process;GO:0008152//metabolic process;GO:0044238//primary metabolic process;GO:0043170//macromolecule metabolic process
NC_030826.1	22537448	22537573	peak_1650	0.00402753	.	125	1	125	0	3.84068	2.58154	-1.25914	0.313386	0.997212	0.50392	0.00121241	ncbi_102175711	-	22536624	22548607	XM_018064394.1	mRNA	SCARF1	scavenger receptor class F member 1	-	-	-	-	GO:0031224//intrinsic component of membrane;GO:0016020//membrane;GO:0044425//membrane part	GO:0071813//lipoprotein particle binding;GO:0005488//binding;GO:0071814//protein-lipid complex binding;GO:0044877//macromolecular complex binding	GO:2000026//regulation of multicellular organismal development;GO:0048869//cellular developmental process;GO:0009987//cellular process;GO:0030182//neuron differentiation;GO:0051239//regulation of multicellular organismal process;GO:0021700//developmental maturation;GO:0050789//regulation of biological process;GO:0032502//developmental process;GO:0051960//regulation of nervous system development;G…
NC_030826.1	23176489	23176639	peak_1653	0.00402753	.	150	1	150	0	3.81886	2.72953	-1.08933	0.291916	0.997212	0.534741	0.00121241	ncbi_102181233	-	23172365	23237617	XM_005693325.3	mRNA	METTL16	methyltransferase like 16	-	-	-	-	-	GO:0016741//transferase activity, transferring one-carbon groups;GO:0097159//organic cyclic compound binding;GO:0016740//transferase activity;GO:0003723//RNA binding;GO:0003676//nucleic acid binding;GO:1901363//heterocyclic compound binding;GO:0005488//binding;GO:0003824//catalytic activity	GO:0008152//metabolic process
NC_030826.1	23367904	23368004	peak_1654	0.00402753	.	100	1	100	0	3.14603	1.00547	-2.14057	0.151589	0.997212	0.819333	0.00121241	ncbi_102181532	+	23302330	23368013	XM_018064413.1	mRNA	PAFAH1B1	platelet activating factor acetylhydrolase 1b regulatory subunit 1	Metabolism	Lipid metabolism;Global and overview maps	ko01100//Metabolic pathways;ko00565//Ether lipid metabolism	K16794	GO:0005737//cytoplasm;GO:0097458//neuron part;GO:0072372//primary cilium;GO:0044424//intracellular part;GO:0043226//organelle;GO:0031988//membrane-bounded vesicle;GO:0042995//cell projection;GO:0044464//cell part;GO:0016020//membrane;GO:0043234//protein complex;GO:0043231//intracellular membrane-bounded organelle;GO:0005875//microtubule associated complex;GO:0005856//cytoskeleton;GO:0031090//orga…	GO:0003824//catalytic activity;GO:0019899//enzyme binding;GO:0005539//glycosaminoglycan binding;GO:0097367//carbohydrate derivative binding;GO:0045502//dynein binding;GO:0046983//protein dimerization activity;GO:0008092//cytoskeletal protein binding;GO:0015631//tubulin binding;GO:0005515//protein binding;GO:0005488//binding	GO:0048585//negative regulation of response to stimulus;GO:0006998//nuclear envelope organization;GO:0098763//mitotic cell cycle phase;GO:0030307//positive regulation of cell growth;GO:0048699//generation of neurons;GO:0050793//regulation of developmental process;GO:0070303//negative regulation of stress-activated protein kinase signaling cascade;GO:0040001//establishment of mitotic spindle local…
NC_030826.1	24172807	24172982	peak_1655	0.100714	.	175	1	175	0	3.35241	2.33027	-1.02213	0.0912059	0.932571	1.03998	0.0303179	ncbi_102187981	+	24171946	24173008	XM_018064427.1	mRNA	EMC6	ER membrane protein complex subunit 6	-	-	-	-	GO:0043231//intracellular membrane-bounded organelle;GO:0043234//protein complex;GO:0031301//integral component of organelle membrane;GO:0043226//organelle;GO:0043229//intracellular organelle;GO:0031224//intrinsic component of membrane;GO:0043227//membrane-bounded organelle;GO:0042175//nuclear outer membrane-endoplasmic reticulum membrane network;GO:0098588//bounding membrane of organelle;GO:0031…	-	-
NC_030826.1	25050129	25050224	peak_1658	0.00402753	.	95	1	95	0	3.05264	2.03596	-1.01668	0.489393	0.997212	0.310342	0.00121241	ncbi_102191551	+	25043861	25050224	XM_005693428.3	mRNA	MED31	mediator complex subunit 31	-	-	-	-	GO:0043234//protein complex;GO:0044428//nuclear part;GO:0070013//intracellular organelle lumen;GO:0005634//nucleus;GO:0043229//intracellular organelle;GO:0043231//intracellular membrane-bounded organelle;GO:0043226//organelle;GO:0044424//intracellular part;GO:0044422//organelle part;GO:0044464//cell part;GO:0043227//membrane-bounded organelle;GO:0005623//cell;GO:0031974//membrane-enclosed lumen;G…	GO:0005515//protein binding;GO:0005488//binding	GO:0065003//macromolecular complex assembly;GO:0044085//cellular component biogenesis;GO:0042127//regulation of cell proliferation;GO:0010468//regulation of gene expression;GO:0006352//DNA-templated transcription, initiation;GO:0006807//nitrogen compound metabolic process;GO:0044707//single-multicellular organism process;GO:0043170//macromolecule metabolic process;GO:1901362//organic cyclic compo…
NC_030826.1	26883741	26884016	peak_1670	0.100714	.	275	1	275	0	3.74681	2.72927	-1.01754	0.0907573	0.932571	1.04212	0.0303179	ncbi_102185864	+	26875851	26884053	XM_018064573.1	mRNA	TNK1	tyrosine kinase non receptor 1	-	-	-	-	-	-	-
NC_030826.1	27058354	27058629	peak_1672	0.00402753	.	275	1	275	0	4.71338	3.52586	-1.18752	0.239421	0.997212	0.620838	0.00121241	ncbi_102190907	-	27058355	27060395	XM_005693521.3	mRNA	SOX15	SRY-box 15	-	-	-	-	GO:0005622//intracellular;GO:0043231//intracellular membrane-bounded organelle;GO:0043226//organelle;GO:0005623//cell;GO:0044464//cell part;GO:0005667//transcription factor complex;GO:0043227//membrane-bounded organelle;GO:0032991//macromolecular complex;GO:0043229//intracellular organelle;GO:0043234//protein complex;GO:0044424//intracellular part	GO:0003700//transcription factor activity, sequence-specific DNA binding;GO:1901363//heterocyclic compound binding;GO:0097159//organic cyclic compound binding;GO:0005515//protein binding;GO:0046983//protein dimerization activity;GO:0001071//nucleic acid binding transcription factor activity;GO:0005488//binding;GO:0003676//nucleic acid binding	GO:0009987//cellular process;GO:0019219//regulation of nucleobase-containing compound metabolic process;GO:0050865//regulation of cell activation;GO:0044699//single-organism process;GO:0050793//regulation of developmental process;GO:0050789//regulation of biological process;GO:0042127//regulation of cell proliferation;GO:0051239//regulation of multicellular organismal process;GO:0060255//regulati…
NC_030826.1	27058354	27058629	peak_1672	0.00402753	.	275	1	275	0	4.71338	3.52586	-1.18752	0.239421	0.997212	0.620838	0.00121241	ncbi_102191171	+	27055173	27058582	XM_005693522.3	mRNA	MPDU1	mannose-P-dolichol utilization defect 1	-	-	-	-	-	-	-
NC_030826.1	27128919	27129245	peak_1675	0.00402753	.	326	1	326	0	1.88522	0.861758	-1.02347	0.406203	0.997212	0.391257	0.00121241	ncbi_102169900	+	27128345	27140147	XM_005693531.3	mRNA	WRAP53	WD repeat containing antisense to TP53	-	-	-	-	GO:0005622//intracellular;GO:0016604//nuclear body;GO:0031974//membrane-enclosed lumen;GO:0005623//cell;GO:0005654//nucleoplasm;GO:0031981//nuclear lumen;GO:0070013//intracellular organelle lumen;GO:0044428//nuclear part;GO:0043229//intracellular organelle;GO:0032991//macromolecular complex;GO:0043233//organelle lumen;GO:0030529//intracellular ribonucleoprotein complex;GO:1990904//ribonucleoprote…	GO:0097159//organic cyclic compound binding;GO:0003676//nucleic acid binding;GO:1901363//heterocyclic compound binding;GO:0005488//binding	GO:0006996//organelle organization;GO:2000112//regulation of cellular macromolecule biosynthetic process;GO:0051276//chromosome organization;GO:0009987//cellular process;GO:0019219//regulation of nucleobase-containing compound metabolic process;GO:0065007//biological regulation;GO:0051054//positive regulation of DNA metabolic process;GO:0051171//regulation of nitrogen compound metabolic process;G…
NC_030826.1	27709772	27709947	peak_1678	0.00402753	.	175	1	175	0	3.99623	2.82844	-1.16779	0.344456	0.997212	0.462866	0.00121241	ncbi_102176357	-	27709298	27715200	XM_013972314.2	mRNA	KRBA2	KRAB-A domain containing 2	-	-	-	-	-	-	-
NC_030826.1	28778909	28778959	peak_1680	0.141043	.	50	1	50	0	2.91434	-0.550186	-3.46453	0.0787035	0.906863	1.10401	0.0424581	ncbi_102179699	-	28772685	28976523	XM_018064650.1	mRNA	GAS7	growth arrest specific 7	-	-	-	-	GO:0005623//cell;GO:0043232//intracellular non-membrane-bounded organelle;GO:0043226//organelle;GO:0043229//intracellular organelle;GO:0044424//intracellular part;GO:0043228//non-membrane-bounded organelle;GO:0005622//intracellular;GO:0005856//cytoskeleton;GO:0044464//cell part;GO:0015629//actin cytoskeleton	GO:0005488//binding;GO:0001071//nucleic acid binding transcription factor activity;GO:0008092//cytoskeletal protein binding;GO:0005515//protein binding;GO:0003779//actin binding	GO:0030029//actin filament-based process;GO:0065007//biological regulation;GO:0044699//single-organism process;GO:0022604//regulation of cell morphogenesis;GO:0030030//cell projection organization;GO:0007275//multicellular organism development;GO:0006996//organelle organization;GO:0032989//cellular component morphogenesis;GO:0048731//system development;GO:0044707//single-multicellular organism pr…
NC_030826.1	29389359	29389409	peak_1681	0.00402753	.	50	1	50	0	2.51874	0.434031	-2.08471	0.223177	0.997212	0.651351	0.00121241	ncbi_102181988	+	29382629	29389992	XM_018064662.1	mRNA	ADPRM	ADP-ribose/CDP-alcohol diphosphatase, manganese dependent	Metabolism	Nucleotide metabolism;Lipid metabolism	ko00230//Purine metabolism;ko00564//Glycerophospholipid metabolism	K01517	-	GO:0016817//hydrolase activity, acting on acid anhydrides;GO:0016462//pyrophosphatase activity;GO:0005488//binding;GO:0043167//ion binding;GO:0016818//hydrolase activity, acting on acid anhydrides, in phosphorus-containing anhydrides;GO:0016787//hydrolase activity;GO:0003824//catalytic activity;GO:0043169//cation binding	-
NC_030826.1	34469591	34469841	peak_1694	0.697546	.	250	1	250	0	4.04637	2.8297	-1.21667	0.0170597	0.61662	1.76803	0.209982	ncbi_102171646	-	34469592	34475211	XM_005693626.3	mRNA	MED9	mediator complex subunit 9	-	-	-	-	GO:0043234//protein complex;GO:0032991//macromolecular complex;GO:0005623//cell;GO:0043231//intracellular membrane-bounded organelle;GO:0043229//intracellular organelle;GO:0044464//cell part;GO:0043226//organelle;GO:0005622//intracellular;GO:0044424//intracellular part;GO:0043227//membrane-bounded organelle	-	GO:0051252//regulation of RNA metabolic process;GO:1903506//regulation of nucleic acid-templated transcription;GO:0065007//biological regulation;GO:2001141//regulation of RNA biosynthetic process;GO:0050794//regulation of cellular process;GO:0009889//regulation of biosynthetic process;GO:0019219//regulation of nucleobase-containing compound metabolic process;GO:0080090//regulation of primary meta…
NC_030826.1	35943330	35943455	peak_1706	0.00402753	.	125	1	125	0	1.88486	0.760235	-1.12462	0.211126	0.997212	0.675459	0.00121241	ncbi_102182342	-	35943331	35949867	XM_005693667.3	mRNA	EME1	essential meiotic structure-specific endonuclease 1	Genetic Information Processing	Replication and repair	ko03460//Fanconi anemia pathway;ko03440//Homologous recombination	K10882	GO:0000785//chromatin;GO:0005622//intracellular;GO:0044428//nuclear part;GO:0005694//chromosome;GO:0043229//intracellular organelle;GO:0031974//membrane-enclosed lumen;GO:0032991//macromolecular complex;GO:0043231//intracellular membrane-bounded organelle;GO:0043226//organelle;GO:0044422//organelle part;GO:0070013//intracellular organelle lumen;GO:0043232//intracellular non-membrane-bounded organ…	GO:0005488//binding;GO:0016788//hydrolase activity, acting on ester bonds;GO:0003676//nucleic acid binding;GO:0016787//hydrolase activity;GO:0003824//catalytic activity;GO:0097159//organic cyclic compound binding;GO:1901363//heterocyclic compound binding	GO:0071216//cellular response to biotic stimulus;GO:0090304//nucleic acid metabolic process;GO:0043170//macromolecule metabolic process;GO:0072423//response to DNA damage checkpoint signaling;GO:0006807//nitrogen compound metabolic process;GO:0071704//organic substance metabolic process;GO:0046483//heterocycle metabolic process;GO:0044238//primary metabolic process;GO:0034641//cellular nitrogen c…
NC_030826.1	35943330	35943455	peak_1706	0.00402753	.	125	1	125	0	1.88486	0.760235	-1.12462	0.211126	0.997212	0.675459	0.00121241	ncbi_102182626	+	35930848	35943579	XM_005693668.3	mRNA	LRRC59	leucine rich repeat containing 59	-	-	-	-	GO:0031090//organelle membrane;GO:0043227//membrane-bounded organelle;GO:0044422//organelle part;GO:0031224//intrinsic component of membrane;GO:0005622//intracellular;GO:0016020//membrane;GO:0043226//organelle;GO:0044464//cell part;GO:0043231//intracellular membrane-bounded organelle;GO:0044425//membrane part;GO:0044424//intracellular part;GO:0005623//cell;GO:0009295//nucleoid;GO:0043229//intrace…	GO:0003676//nucleic acid binding;GO:0005488//binding;GO:0003723//RNA binding;GO:0097159//organic cyclic compound binding;GO:1901363//heterocyclic compound binding	-
NC_030826.1	35961295	35961470	peak_1708	0.00402753	.	175	1	175	0	3.30632	1.87635	-1.42997	0.36716	0.997212	0.435144	0.00121241	ncbi_102188252	-	35957967	35974919	XM_018064889.1	mRNA	XYLT2	xylosyltransferase 2	Metabolism	Glycan biosynthesis and metabolism;Global and overview maps	ko01100//Metabolic pathways;ko00534//Glycosaminoglycan biosynthesis - heparan sulfate / heparin;ko00532//Glycosaminoglycan biosynthesis - chondroitin sulfate / dermatan sulfate	K00771	GO:0031090//organelle membrane;GO:0043227//membrane-bounded organelle;GO:0005623//cell;GO:0031224//intrinsic component of membrane;GO:0005622//intracellular;GO:0044425//membrane part;GO:0043226//organelle;GO:0044464//cell part;GO:0016020//membrane;GO:0044424//intracellular part;GO:0043231//intracellular membrane-bounded organelle;GO:0043229//intracellular organelle;GO:0044422//organelle part	GO:0035252//UDP-xylosyltransferase activity;GO:0016740//transferase activity;GO:0016757//transferase activity, transferring glycosyl groups;GO:0042285//xylosyltransferase activity;GO:0016763//transferase activity, transferring pentosyl groups;GO:0008194//UDP-glycosyltransferase activity;GO:0003824//catalytic activity	GO:0044249//cellular biosynthetic process;GO:0044710//single-organism metabolic process;GO:0044237//cellular metabolic process;GO:0071704//organic substance metabolic process;GO:0009059//macromolecule biosynthetic process;GO:1901137//carbohydrate derivative biosynthetic process;GO:0044238//primary metabolic process;GO:0006807//nitrogen compound metabolic process;GO:0030166//proteoglycan biosynthe…
NC_030826.1	38629609	38629684	peak_1716	0.297736	.	75	1	75	0	2.3188	-0.354571	-2.67337	0.0460064	0.813528	1.33718	0.0896276	ncbi_102174508	+	38613447	38629925	XM_018064965.1	mRNA	MRPL45	mitochondrial ribosomal protein L45	-	-	-	-	GO:0044464//cell part;GO:0031090//organelle membrane;GO:0043229//intracellular organelle;GO:0005623//cell;GO:0044422//organelle part;GO:0005622//intracellular;GO:0032991//macromolecular complex;GO:0019866//organelle inner membrane;GO:0031975//envelope;GO:0043227//membrane-bounded organelle;GO:0044446//intracellular organelle part;GO:0030529//intracellular ribonucleoprotein complex;GO:0031967//org…	-	-
NC_030826.1	40034493	40034543	peak_1718	0.00402753	.	50	1	50	0	2.7641	1.60347	-1.16064	0.504728	0.997212	0.296943	0.00121241	ncbi_102186338	+	40013861	40037482	XM_018065021.1	mRNA	THRA	thyroid hormone receptor, alpha	Organismal Systems;Environmental Information Processing	Signaling molecules and interaction;Endocrine system	ko04080//Neuroactive ligand-receptor interaction;ko04919//Thyroid hormone signaling pathway	K05547	GO:0031974//membrane-enclosed lumen;GO:0005737//cytoplasm;GO:0044446//intracellular organelle part;GO:0043233//organelle lumen;GO:0044422//organelle part;GO:0044424//intracellular part;GO:0031981//nuclear lumen;GO:0043227//membrane-bounded organelle;GO:0043229//intracellular organelle;GO:0043226//organelle;GO:0005622//intracellular;GO:0043231//intracellular membrane-bounded organelle;GO:0005623//…	GO:0043169//cation binding;GO:0003727//single-stranded RNA binding;GO:0003723//RNA binding;GO:0001071//nucleic acid binding transcription factor activity;GO:1901363//heterocyclic compound binding;GO:0004871//signal transducer activity;GO:0003682//chromatin binding;GO:0003676//nucleic acid binding;GO:0046983//protein dimerization activity;GO:0098531//transcription factor activity, direct ligand re…	GO:0002520//immune system development;GO:1902679//negative regulation of RNA biosynthetic process;GO:0048583//regulation of response to stimulus;GO:0070887//cellular response to chemical stimulus;GO:0022414//reproductive process;GO:1904590//negative regulation of protein import;GO:0051704//multi-organism process;GO:1903828//negative regulation of cellular protein localization;GO:1900181//negative…
NC_030826.1	40037654	40037754	peak_1719	0.00402753	.	100	1	100	0	4.84462	3.72579	-1.11883	0.353745	0.997212	0.45131	0.00121241	ncbi_102176826	-	40037655	40045436	XM_018065020.1	mRNA	NR1D1	nuclear receptor subfamily 1 group D member 1	Organismal Systems	Environmental adaptation	ko04710//Circadian rhythm	K03728	GO:0042995//cell projection;GO:0044309//neuron spine;GO:0043005//neuron projection;GO:0043228//non-membrane-bounded organelle;GO:0043229//intracellular organelle;GO:0005622//intracellular;GO:0044424//intracellular part;GO:0044427//chromosomal part;GO:0000785//chromatin;GO:0044422//organelle part;GO:0032991//macromolecular complex;GO:0043226//organelle;GO:0097458//neuron part;GO:0044446//intracell…	GO:0004872//receptor activity;GO:0004871//signal transducer activity;GO:0046906//tetrapyrrole binding;GO:0001012//RNA polymerase II regulatory region DNA binding;GO:0044212//transcription regulatory region DNA binding;GO:0005488//binding;GO:0000977//RNA polymerase II regulatory region sequence-specific DNA binding;GO:0001071//nucleic acid binding transcription factor activity;GO:0000975//regulato…	GO:1903530//regulation of secretion by cell;GO:0044699//single-organism process;GO:0050794//regulation of cellular process;GO:0009057//macromolecule catabolic process;GO:0042127//regulation of cell proliferation;GO:0023051//regulation of signaling;GO:0010675//regulation of cellular carbohydrate metabolic process;GO:0032496//response to lipopolysaccharide;GO:0044723//single-organism carbohydrate m…
NC_030826.1	41372716	41372791	peak_1720	0.571526	.	75	1	75	0	0.322909	4.41354	4.09063	0.0254758	0.672905	1.59387	0.172046	ncbi_102179515	-	41355610	41373175	XM_018065052.1	mRNA	LOC102179515	keratin, type I cytoskeletal 15	Human Diseases;Organismal Systems	Infectious diseases;Endocrine system	ko04915//Estrogen signaling pathway;ko05130//Pathogenic Escherichia coli infection;ko05150//Staphylococcus aureus infection	K07604	GO:0005622//intracellular;GO:0005623//cell;GO:0044424//intracellular part;GO:0043226//organelle;GO:0043227//membrane-bounded organelle;GO:0044464//cell part;GO:0031982//vesicle;GO:0043231//intracellular membrane-bounded organelle;GO:0032991//macromolecular complex;GO:0031988//membrane-bounded vesicle;GO:0043229//intracellular organelle;GO:0043234//protein complex	GO:0005488//binding;GO:0005515//protein binding	-
NC_030826.1	41773143	41773318	peak_1722	0.00402753	.	175	1	175	0	2.83192	1.57456	-1.25736	0.358172	0.997212	0.445908	0.00121241	ncbi_102182826	+	41771224	41778402	XM_018065101.1	mRNA	CNP	2',3'-cyclic nucleotide 3' phosphodiesterase	-	-	-	-	-	-	-
[truncated: 266 more rows]
