# Supplementary material for: Identification and functional analysis of m6A in the mammary gland tissues of dairy goats at the early and peak lactation stages
Source: Front Cell Dev Biol. 2022 Oct 18;10:945202. doi: 10.3389/fcell.2022.945202 (PMC9623301; doi:10.3389/fcell.2022.945202)
Supplement: Supplementary file 5 [file Table5.XLSX]

## Sheet: Sheet1
Table S5. Analysis of common genes in peak and differentially expressed mRNAs between different lactation stages
GeneID	Symbol	Description	KEGG_A_class	KEGG_B_class	Pathway	K_ID	GO Component	GO Function	GO Process
ncbi_102168953	TUBB	tubulin beta class I	Cellular Processes;Human Diseases;Cellular Processes	Transport and catabolism;Infectious diseases;Cellular community - eukaryotes	ko04145//Phagosome;ko05130//Pathogenic Escherichia coli infection;ko04540//Gap junction	K07375;K07375;K07375	GO:0005635//nuclear envelope;GO:0015630//microtubule cytoskeleton;GO:0031988//membrane-bounded vesicle;GO:0035770//ribonucleoprotein granule;GO:0043234//protein complex;GO:0044444//cytoplasmic part	GO:0005198//structural molecule activity;GO:0017111//nucleoside-triphosphatase activity;GO:0032550//purine ribonucleoside binding;GO:0042287//MHC protein binding;GO:0044389//ubiquitin-like protein ligase binding	GO:0001909//leukocyte mediated cytotoxicity;GO:0007049//cell cycle;GO:0043623//cellular protein complex assembly;GO:1902582//single-organism intracellular transport
ncbi_102169205	RGS1	regulator of G-protein signaling 1	-	-	-	-	-	-	GO:0045744//negative regulation of G-protein coupled receptor protein signaling pathway;GO:0046649//lymphocyte activation
ncbi_102169982	ISG15	ISG15 ubiquitin-like modifier	Human Diseases;Organismal Systems	Infectious diseases;Immune system	ko05165//Human papillomavirus infection;ko04622//RIG-I-like receptor signaling pathway	K12159;K12159	GO:0044424//intracellular part	-	GO:0001817//regulation of cytokine production;GO:0002252//immune effector process;GO:0009617//response to bacterium;GO:0031396//regulation of protein ubiquitination;GO:0032846//positive regulation of homeostatic process;GO:0034097//response to cytokine;GO:0045069//regulation of viral genome replication;GO:0051603//proteolysis involved in cellular protein catabolic process
ncbi_102170198	FIGNL1	fidgetin like 1	-	-	-	-	-	-	-
ncbi_102170417	LOC102170417	cationic amino acid transporter 3	-	-	-	-	GO:0031224//intrinsic component of membrane	GO:0046943//carboxylic acid transmembrane transporter activity	-
ncbi_102172076	CD93	CD93 molecule	-	-	-	-	GO:0016020//membrane;GO:0043231//intracellular membrane-bounded organelle	GO:0001846//opsonin binding;GO:0046872//metal ion binding	GO:0098602//single organism cell adhesion
ncbi_102172158	ANP32A	acidic nuclear phosphoprotein 32 family member A	-	-	-	-	GO:0044428//nuclear part;GO:0044444//cytoplasmic part	-	GO:0010468//regulation of gene expression;GO:0016482//cytoplasmic transport;GO:0034645//cellular macromolecule biosynthetic process
ncbi_102172385	TBX21	T-box 21	Organismal Systems;Organismal Systems;Human Diseases	Immune system;Immune system;Immune diseases	ko04659//Th17 cell differentiation;ko04658//Th1 and Th2 cell differentiation;ko05321//Inflammatiory bowel disease (IBD)	K10166;K10166;K10166	GO:0043231//intracellular membrane-bounded organelle;GO:0044297//cell body	GO:0000975//regulatory region DNA binding;GO:0001071//nucleic acid binding transcription factor activity	GO:0006355//regulation of transcription, DNA-templated;GO:0010033//response to organic substance;GO:0030098//lymphocyte differentiation;GO:0045830//positive regulation of isotype switching;GO:0050900//leukocyte migration;GO:0051707//response to other organism
ncbi_102173520	MALT1	MALT1 paracaspase	Human Diseases;Environmental Information Processing;Organismal Systems;Organismal Systems;Organismal Systems	Infectious diseases;Signal transduction;Immune system;Immune system;Immune system	ko05152//Tuberculosis;ko04064//NF-kappa B signaling pathway;ko04660//T cell receptor signaling pathway;ko04625//C-type lectin receptor signaling pathway;ko04662//B cell receptor signaling pathway	K07369;K07369;K07369;K07369;K07369	GO:0032991//macromolecular complex;GO:0043231//intracellular membrane-bounded organelle;GO:0043232//intracellular non-membrane-bounded organelle;GO:0044444//cytoplasmic part	GO:0004175//endopeptidase activity;GO:0008047//enzyme activator activity;GO:0019787//ubiquitin-like protein transferase activity;GO:0019899//enzyme binding;GO:0060089//molecular transducer activity	GO:0001819//positive regulation of cytokine production;GO:0002335//mature B cell differentiation;GO:0002711//positive regulation of T cell mediated immunity;GO:0006461//protein complex assembly;GO:0006913//nucleocytoplasmic transport;GO:0006915//apoptotic process;GO:0006952//defense response;GO:0009617//response to bacterium;GO:0032147//activation of protein kinase activity;GO:0032446//protein mo…
ncbi_102173729	SLC27A1	solute carrier family 27 member 1	Human Diseases;Organismal Systems;Organismal Systems	Endocrine and metabolic diseases;Endocrine system;Digestive system	ko04931//Insulin resistance;ko03320//PPAR signaling pathway;ko04975//Fat digestion and absorption	K08745;K08745;K08745	GO:0031224//intrinsic component of membrane;GO:0043231//intracellular membrane-bounded organelle	GO:0005319//lipid transporter activity;GO:0015645//fatty acid ligase activity;GO:0036094//small molecule binding;GO:0046983//protein dimerization activity	GO:0006631//fatty acid metabolic process;GO:0006655//phosphatidylglycerol biosynthetic process;GO:0006658//phosphatidylserine metabolic process;GO:0006950//response to stress;GO:0009755//hormone-mediated signaling pathway;GO:0015908//fatty acid transport;GO:0031327//negative regulation of cellular biosynthetic process;GO:0031650//regulation of heat generation;GO:0043434//response to peptide hormo…
ncbi_102174841	LOC102174841	L-threonine 3-dehydrogenase, mitochondrial	Metabolism	Amino acid metabolism	ko00260//Glycine, serine and threonine metabolism	K15789	GO:0043231//intracellular membrane-bounded organelle	GO:0016616//oxidoreductase activity, acting on the CH-OH group of donors, NAD or NADP as acceptor;GO:0048037//cofactor binding	GO:0006544//glycine metabolic process;GO:0006566//threonine metabolic process
ncbi_102175998	PTMA	prothymosin, alpha	Human Diseases	Infectious diseases	ko05169//Epstein-Barr virus infection	K13784	GO:0031988//membrane-bounded vesicle;GO:0043231//intracellular membrane-bounded organelle	GO:0005488//binding	GO:0034645//cellular macromolecule biosynthetic process
ncbi_102176301	KIAA1549	KIAA1549 ortholog	-	-	-	-	-	-	-
ncbi_102176924	CNPY3	canopy FGF signaling regulator 3	-	-	-	-	GO:0043231//intracellular membrane-bounded organelle	-	GO:0006952//defense response
ncbi_102177100	ISG20	interferon stimulated exonuclease gene 20	-	-	-	-	GO:0016604//nuclear body;GO:0043232//intracellular non-membrane-bounded organelle	GO:0008296//3'-5'-exodeoxyribonuclease activity;GO:0017069//snRNA binding;GO:0030515//snoRNA binding;GO:0043169//cation binding	GO:0002252//immune effector process;GO:0006308//DNA catabolic process;GO:0006952//defense response;GO:0016072//rRNA metabolic process;GO:0045069//regulation of viral genome replication;GO:0051707//response to other organism;GO:0090501//RNA phosphodiester bond hydrolysis
ncbi_102177489	MPPE1	metallophosphoesterase 1	-	-	-	-	-	GO:0003824//catalytic activity	-
ncbi_102178374	SLA2	Src like adaptor 2	-	-	-	-	GO:0005768//endosome;GO:0016020//membrane	GO:0030674//protein binding, bridging	GO:0046649//lymphocyte activation;GO:0050848//regulation of calcium-mediated signaling
ncbi_102178873	TNFAIP8L2	TNF alpha induced protein 8 like 2	-	-	-	-	GO:0044424//intracellular part	-	GO:0031348//negative regulation of defense response;GO:0034111//negative regulation of homotypic cell-cell adhesion
ncbi_102179214	PFDN4	prefoldin subunit 4	-	-	-	-	GO:0043231//intracellular membrane-bounded organelle;GO:0043234//protein complex;GO:0044444//cytoplasmic part	GO:0005515//protein binding	GO:0051084//'de novo' posttranslational protein folding
ncbi_102179362	POLR2F	RNA polymerase II subunit F	Metabolism;Human Diseases;Human Diseases;Metabolism;Metabolism;Organismal Systems;Genetic Information Processing	Global and overview maps;Infectious diseases;Neurodegenerative diseases;Nucleotide metabolism;Nucleotide metabolism;Immune system;Transcription	ko01100//Metabolic pathways;ko05169//Epstein-Barr virus infection;ko05016//Huntington disease;ko00230//Purine metabolism;ko00240//Pyrimidine metabolism;ko04623//Cytosolic DNA-sensing pathway;ko03020//RNA polymerase	K03014;K03014;K03014;K03014;K03014;K03014;K03014	-	-	-
ncbi_102179831	ACTB	actin beta	Organismal Systems;Environmental Information Processing;Cellular Processes;Human Diseases;Cellular Processes;Human Diseases;Environmental Information Processing;Cellular Processes;Human Diseases;Cellular Processes;Cellular Processes;Organismal Systems;Organismal Systems;Organismal Systems;Human Diseases;Organismal Systems;Human Diseases;Human Diseases;Human Diseases;Cellular Processes;Human Disea…	Environmental adaptation;Signal transduction;Cell motility;Cancers;Cellular community - eukaryotes;Infectious diseases;Signal transduction;Cellular community - eukaryotes;Cancers;Transport and catabolism;Cell growth and death;Endocrine system;Immune system;Immune system;Cardiovascular diseases;Endocrine system;Cardiovascular diseases;Infectious diseases;Infectious diseases;Cellular community - eu…	ko04714//Thermogenesis;ko04015//Rap1 signaling pathway;ko04810//Regulation of actin cytoskeleton;ko05205//Proteoglycans in cancer;ko04510//Focal adhesion;ko05164//Influenza A;ko04390//Hippo signaling pathway;ko04530//Tight junction;ko05225//Hepatocellular carcinoma;ko04145//Phagosome;ko04210//Apoptosis;ko04921//Oxytocin signaling pathway;ko04611//Platelet activation;ko04670//Leukocyte transendoth…	K05692;K05692;K05692;K05692;K05692;K05692;K05692;K05692;K05692;K05692;K05692;K05692;K05692;K05692;K05692;K05692;K05692;K05692;K05692;K05692;K05692;K05692;K05692;K05692;K05692;K05692;K05692;K05692;K05692	GO:0000785//chromatin;GO:0005856//cytoskeleton;GO:0005924//cell-substrate adherens junction;GO:0016020//membrane;GO:0031988//membrane-bounded vesicle;GO:0035097//histone methyltransferase complex;GO:0035770//ribonucleoprotein granule;GO:0043005//neuron projection;GO:0043189//H4/H2A histone acetyltransferase complex;GO:0043292//contractile fiber;GO:0044421//extracellular region part;GO:0044456//sy…	GO:0000977//RNA polymerase II regulatory region sequence-specific DNA binding;GO:0005198//structural molecule activity;GO:0008092//cytoskeletal protein binding;GO:0008134//transcription factor binding;GO:0019900//kinase binding;GO:0031490//chromatin DNA binding;GO:0032550//purine ribonucleoside binding	GO:0001894//tissue homeostasis;GO:0002431//Fc receptor mediated stimulatory signaling pathway;GO:0006338//chromatin remodeling;GO:0006458//'de novo' protein folding;GO:0006952//defense response;GO:0007169//transmembrane receptor protein tyrosine kinase signaling pathway;GO:0022607//cellular component assembly;GO:0030168//platelet activation;GO:0031032//actomyosin structure organization;GO:0035556…
ncbi_102180664	LOC102180664	boLa class II histocompatibility antigen, DQB*0101 beta chain	Human Diseases;Human Diseases;Human Diseases;Human Diseases;Human Diseases;Cellular Processes;Environmental Information Processing;Human Diseases;Organismal Systems;Human Diseases;Human Diseases;Organismal Systems;Organismal Systems;Human Diseases;Organismal Systems;Human Diseases;Human Diseases;Human Diseases;Human Diseases;Human Diseases;Human Diseases;Human Diseases;Organismal Systems;Human Di…	Infectious diseases;Infectious diseases;Infectious diseases;Infectious diseases;Infectious diseases;Transport and catabolism;Signaling molecules and interaction;Immune diseases;Immune system;Infectious diseases;Immune diseases;Immune system;Immune system;Infectious diseases;Immune system;Cardiovascular diseases;Immune diseases;Endocrine and metabolic diseases;Immune diseases;Immune diseases;Immun…	ko05166//HTLV-I infection;ko05169//Epstein-Barr virus infection;ko05168//Herpes simplex infection;ko05152//Tuberculosis;ko05164//Influenza A;ko04145//Phagosome;ko04514//Cell adhesion molecules (CAMs);ko05322//Systemic lupus erythematosus;ko04659//Th17 cell differentiation;ko05145//Toxoplasmosis;ko05323//Rheumatoid arthritis;ko04640//Hematopoietic cell lineage;ko04658//Th1 and Th2 cell differentia…	K06752;K06752;K06752;K06752;K06752;K06752;K06752;K06752;K06752;K06752;K06752;K06752;K06752;K06752;K06752;K06752;K06752;K06752;K06752;K06752;K06752;K06752;K06752;K06752	GO:0031224//intrinsic component of membrane;GO:0042611//MHC protein complex	-	GO:0019882//antigen processing and presentation
ncbi_102181845	TBC1D10C	TBC1 domain family member 10C	-	-	-	-	GO:0031253//cell projection membrane	-	GO:0016192//vesicle-mediated transport;GO:0042113//B cell activation;GO:0042992//negative regulation of transcription factor import into nucleus;GO:0043409//negative regulation of MAPK cascade
ncbi_102183977	HCK	HCK proto-oncogene, Src family tyrosine kinase	Human Diseases;Organismal Systems;Organismal Systems	Infectious diseases;Immune system;Immune system	ko05167//Kaposi sarcoma-associated herpesvirus infection;ko04062//Chemokine signaling pathway;ko04666//Fc gamma R-mediated phagocytosis	K08893;K08893;K08893	-	-	-
ncbi_102184104	TNFRSF21	TNF receptor superfamily member 21	Environmental Information Processing	Signaling molecules and interaction	ko04060//Cytokine-cytokine receptor interaction	K05157	GO:0016021//integral component of membrane;GO:0043005//neuron projection	-	GO:0030888//regulation of B cell proliferation;GO:0031641//regulation of myelination;GO:0032693//negative regulation of interleukin-10 production;GO:0032696//negative regulation of interleukin-13 production;GO:0032714//negative regulation of interleukin-5 production;GO:0034349//glial cell apoptotic process;GO:0034612//response to tumor necrosis factor;GO:0042129//regulation of T cell proliferatio…
ncbi_102184733	CD8B	CD8b molecule	Environmental Information Processing;Organismal Systems;Organismal Systems;Organismal Systems;Human Diseases	Signaling molecules and interaction;Immune system;Immune system;Immune system;Immune diseases	ko04514//Cell adhesion molecules (CAMs);ko04660//T cell receptor signaling pathway;ko04640//Hematopoietic cell lineage;ko04612//Antigen processing and presentation;ko05340//Primary immunodeficiency	K06459;K06459;K06459;K06459;K06459	GO:0005769//early endosome;GO:0016021//integral component of membrane;GO:0043235//receptor complex;GO:0044459//plasma membrane part	GO:0038023//signaling receptor activity;GO:0042287//MHC protein binding	GO:0007167//enzyme linked receptor protein signaling pathway;GO:0044403//symbiosis, encompassing mutualism through parasitism;GO:0046649//lymphocyte activation;GO:0050688//regulation of defense response to virus
ncbi_102184818	ALOX5AP	arachidonate 5-lipoxygenase activating protein	Organismal Systems	Immune system	ko04664//Fc epsilon RI signaling pathway	K20735	-	-	-
ncbi_102185917	LOC102185917	BOLA class I histocompatibility antigen, alpha chain BL3-7-like	Human Diseases;Human Diseases;Cellular Processes;Human Diseases;Human Diseases;Human Diseases;Human Diseases;Human Diseases;Organismal Systems;Cellular Processes;Environmental Information Processing;Cellular Processes;Organismal Systems;Human Diseases;Human Diseases;Human Diseases;Human Diseases;Human Diseases	Infectious diseases;Infectious diseases;Transport and catabolism;Infectious diseases;Infectious diseases;Cancers;Infectious diseases;Infectious diseases;Immune system;Transport and catabolism;Signaling molecules and interaction;Cell growth and death;Immune system;Cardiovascular diseases;Immune diseases;Endocrine and metabolic diseases;Immune diseases;Immune diseases	ko05165//Human papillomavirus infection;ko05166//HTLV-I infection;ko04144//Endocytosis;ko05163//Human cytomegalovirus infection;ko05169//Epstein-Barr virus infection;ko05203//Viral carcinogenesis;ko05168//Herpes simplex infection;ko05167//Kaposi sarcoma-associated herpesvirus infection;ko04650//Natural killer cell mediated cytotoxicity;ko04145//Phagosome;ko04514//Cell adhesion molecules (CAMs);ko…	K06751;K06751;K06751;K06751;K06751;K06751;K06751;K06751;K06751;K06751;K06751;K06751;K06751;K06751;K06751;K06751;K06751;K06751	-	-	-
ncbi_102186187	C28H10orf10	chromosome 28 C10orf10 homolog	-	-	-	-	-	-	-
ncbi_102187089	ITM2C	integral membrane protein 2C	-	-	-	-	GO:0000323//lytic vacuole;GO:0005774//vacuolar membrane;GO:0031224//intrinsic component of membrane;GO:0031988//membrane-bounded vesicle	GO:0032550//purine ribonucleoside binding	GO:0010975//regulation of neuron projection development;GO:0097191//extrinsic apoptotic signaling pathway
ncbi_102189826	VEGFC	vascular endothelial growth factor C	Human Diseases;Environmental Information Processing;Environmental Information Processing;Environmental Information Processing;Environmental Information Processing;Cellular Processes;Organismal Systems;Human Diseases;Environmental Information Processing	Cancers;Signal transduction;Signal transduction;Signal transduction;Signal transduction;Cellular community - eukaryotes;Endocrine system;Endocrine and metabolic diseases;Signal transduction	ko05200//Pathways in cancer;ko04151//PI3K-Akt signaling pathway;ko04010//MAPK signaling pathway;ko04014//Ras signaling pathway;ko04015//Rap1 signaling pathway;ko04510//Focal adhesion;ko04926//Relaxin signaling pathway;ko04933//AGE-RAGE signaling pathway in diabetic complications;ko04668//TNF signaling pathway	K05449;K05449;K05449;K05449;K05449;K05449;K05449;K05449;K05449	GO:0044421//extracellular region part	GO:0005172//vascular endothelial growth factor receptor binding	GO:0001934//positive regulation of protein phosphorylation;GO:0002009//morphogenesis of an epithelium;GO:0002690//positive regulation of leukocyte chemotaxis;GO:0007169//transmembrane receptor protein tyrosine kinase signaling pathway;GO:0042127//regulation of cell proliferation;GO:0045765//regulation of angiogenesis;GO:0050927//positive regulation of positive chemotaxis;GO:1901490//regulation of…
ncbi_102190516	FGD3	FYVE, RhoGEF and PH domain containing 3	Cellular Processes	Cell motility	ko04810//Regulation of actin cytoskeleton	K05722	-	GO:0043169//cation binding	GO:0043087//regulation of GTPase activity
ncbi_102191252	PLTP	phospholipid transfer protein	Organismal Systems;Organismal Systems	Endocrine system;Digestive system	ko03320//PPAR signaling pathway;ko04979//Cholesterol metabolism	K08761;K08761	GO:0044421//extracellular region part	GO:0005488//binding;GO:0005548//phospholipid transporter activity	GO:0010874//regulation of cholesterol efflux;GO:0018130//heterocycle biosynthetic process;GO:0044089//positive regulation of cellular component biogenesis;GO:0044238//primary metabolic process;GO:0048870//cell motility
ncbi_102467078	TMSB4X	thymosin beta 4, X-linked	Cellular Processes	Cell motility	ko04810//Regulation of actin cytoskeleton	K05764	GO:0034774//secretory granule lumen;GO:0043232//intracellular non-membrane-bounded organelle	GO:0003723//RNA binding;GO:0003779//actin binding	GO:0001775//cell activation;GO:0007599//hemostasis;GO:0016477//cell migration;GO:0030837//negative regulation of actin filament polymerization
